# Supplementary material for: Expression of Synj2bp in mouse liver regulates the extent of wrappER-mitochondria contact to maintain hepatic lipid homeostasis
Source: Biol Direct. 2022 Dec 1;17:37. doi: 10.1186/s13062-022-00344-8 (PMC9717519; doi:10.1186/s13062-022-00344-8)
Supplement: Supplementary file 2 — Additional file 2. Table S1. Comparative quantitative proteomic analysis of WAM-enriched fractions isolated from sh-Scrambled and sh-Synj2bp mouse livers. [file 13062_2022_344_MOESM2_ESM.xlsx]

## Sheet: Synj2bp KD WAM proteomics
	Protein Name	Description	Uniprot Accession Number	Gene Name	Quantity of Unique Peptides	Average TPM (Anastasia et al., Cell Rep., 2021)	Mean emPAI (sh-Scrambled)	Mean emPAI (sh-Synj2bp)	Ratio emPAI (sh-Synj2bp/sh-Scrambled)	Spectral count														Ratio sh- Synj2bp/sh-Scrambled	Percentage of variation compared to sh-Scrambled (%)	Log2Ratio	z score	q value Limma	p value Limma	Upregulated and downregulated proteins according to z score and p value(*)	Subcellular localization					Membrane Protein Topology				(*) Upregulated proteins are considered those that have a z score>1.96 and a p value<0.05. In contrast, downregulated proteins have a z score<-1.96 and a p value<0.05.
										WrappER-Associated Mitochondria (WAM) fractions isolated from control mouse livers (AAV8 sh-Scrambled)						WrappER-Associated Mitochondria (WAM) fractions isolated from Synj2bp-silenced mouse livers (AAV8 sh-Synj2bp)						Average sh-Scrambled	Average sh- Synj2bp								MITOCHONDRIA	ER	LYSOSOME	PEROXISOME	Other	Single-pass TM	Multi-pass TM	Non-TM
										Mouse #1	Mouse #2	Mouse #3	Mouse #4	Mouse #5	Mouse #6	Mouse #1	Mouse #2	Mouse #3	Mouse #4	Mouse #5	Mouse #6										MitoCarta 3.0	Uniprot	Uniprot	Uniprot	Uniprot	Uniprot	Uniprot	Uniprot
1	Histidine--tRNA ligase	Histidine--tRNA ligase OS=Mus musculus OX=10090 GN=Hars2 PE=1 SV=1;sp|Q99KK9|SYHM	G5E823	Hars2	4	15.3411	0	0	0	78399000	839980	835090	701880	795463	845277	75917000	90991000	84010000	111950000	114680000	175710000	1.37361e+07	1.08876e+08	7.92628	692.628	2.98664	6.71207	0.00491736	6.1352e-05	Up-regulated	✔️							✖️
2	Trimethyllysine dioxygenase, mitochondrial	Trimethyllysine dioxygenase, mitochondrial OS=Mus musculus OX=10090 GN=Tmlhe PE=1 SV=2	Q91ZE0	Tmlhe	4	0	0	0.177251	0	9039100	839980	835090	701880	795463	845277	11561000	10432000	12376000	10955000	16593000	13288000	2.17613e+06	1.25342e+07	5.75984	475.984	2.52603	5.69945	0.00429845	3.39333e-05	Up-regulated	✔️							✖️
3	Apolipoprotein A-IV	Apolipoprotein A-IV OS=Mus musculus OX=10090 GN=Apoa4 PE=1 SV=3	P06728	Apoa4	18	264.211	0.312297	1.3996	4.48164	14231000	71580000	17234000	82977000	68864000	61492000	172600000	35556000	161980000	202800000	288060000	325840000	5.27297e+07	197806000	3.75132	275.132	1.9074	4.33946	0.0679228	0.0067541	Up-regulated					✔️			✖️
4	39S ribosomal protein L51, mitochondrial	39S ribosomal protein L51, mitochondrial OS=Mus musculus OX=10090 GN=Mrpl51 PE=1 SV=1	Q9CPY1	Mrpl51	2	83.9914	0.159372	0.271335	1.70253	2585500	2030800	835090	1844800	3259000	845277	3623600	9269700	3711700	3473700	18676000	2837800	1.90008e+06	6.93208e+06	3.64832	264.832	1.86723	4.25115	0.0616478	0.00555606	Up-regulated	✔️							✖️
5	28S ribosomal protein S5, mitochondrial	28S ribosomal protein S5, mitochondrial OS=Mus musculus OX=10090 GN=Mrps5 PE=1 SV=1	Q99N87	Mrps5	5	41.8004	0.025061	0.037105	1.48059	6554300	3832000	835090	3047800	795463	6315700	7817500	16583000	8414300	7290100	8857400	8006600	3.56339e+06	9.49482e+06	2.66454	166.454	1.41389	3.25452	0.0600551	0.00517006	Up-regulated	✔️							✖️
6	AFG1-like ATPase	AFG1-like ATPase OS=Mus musculus OX=10090 GN=Afg1l PE=1 SV=1	Q3V384	Lace1	4	7.34488	0.0758822	0.0907307	1.19568	3143300	2160700	4228400	1857200	3492100	845277	6101400	8597100	6115500	5333100	6801400	5157000	2.62116e+06	6.35092e+06	2.42294	142.294	1.27676	2.95305	0.02526	0.000911926	Up-regulated	✔️							✖️
7	G-rich sequence factor 1	G-rich sequence factor 1 OS=Mus musculus OX=10090 GN=Grsf1 PE=1 SV=1;sp|Q8C5Q4|GRSF1	E9Q179	Grsf1	8	92.2183	0.112167	0.268502	2.39376	5432400	6438400	2320800	1640200	7693700	3793500	7065400	14292000	6695400	9818400	16261000	11202000	4.55317e+06	1.0889e+07	2.39153	139.153	1.25793	2.91167	0.0485685	0.00323512	Up-regulated	✔️							✖️
8	[Pyruvate dehydrogenase (acetyl-transferring)] kinase isozyme 4, mitochondrial	[Pyruvate dehydrogenase (acetyl-transferring)] kinase isozyme 4, mitochondrial OS=Mus musculus OX=10090 GN=Pdk4 PE=1 SV=1	O70571	Pdk4	15	4.98885	0.352563	1.24168	3.52187	20611000	29686000	55187000	127880000	58839000	36185000	95115000	72926000	173510000	143070000	143840000	142690000	5.47313e+07	1.28525e+08	2.34829	134.829	1.23161	2.85381	0.0449919	0.00275059	Up-regulated	✔️							✖️
9	39S ribosomal protein L11, mitochondrial	39S ribosomal protein L11, mitochondrial OS=Mus musculus OX=10090 GN=Mrpl11 PE=1 SV=1;tr|A0A494B9H5|A0A494B9H5	Q9CQF0	Mrpl11	4	10.1569	0.420837	0.985538	2.34185	9668200	11297000	835090	701880	10326000	845277	11227000	13781000	12614000	12915000	15397000	12320000	5.61224e+06	1.30423e+07	2.32391	132.391	1.21655	2.8207	0.0887515	0.0129556	Up-regulated	✔️							✖️
10	Solute carrier family 25 member 44	Solute carrier family 25 member 44 OS=Mus musculus OX=10090 GN=Slc25a44 PE=1 SV=1;tr|Q3TMC4|Q3TMC4	Q8BGF9	Slc25a44	7	41.8115	0.0662207	0.239187	3.61196	8960200	839980	8481900	4696800	795463	8613800	9742300	17429000	8645700	11160000	16975000	11110000	5.39802e+06	1.25103e+07	2.31758	131.758	1.21262	2.81205	0.102762	0.0168598	Up-regulated	✔️						✖️
11	Isopentenyl-diphosphate Delta-isomerase	Isopentenyl-diphosphate Delta-isomerase OS=Mus musculus OX=10090 GN=Idi1 PE=1 SV=1;sp|P58044|IDI1	P58044	Idi1	6	139.748	0.0374712	0.205737	5.49053	3720500	839980	3741900	701880	5701500	3396200	7250100	12237000	5893900	4960500	5845100	5515100	3.01699e+06	6.95028e+06	2.30371	130.371	1.20396	2.79302	0.0833029	0.0104348	Up-regulated	✔️			✔️				✖️
12	Acyl-coenzyme A thioesterase 9, mitochondrial	Acyl-coenzyme A thioesterase 9, mitochondrial OS=Mus musculus OX=10090 GN=Acot9 PE=1 SV=1	Q9R0X4	Acot9	3	2.62077	0.0461117	0.184268	3.99613	3031800	839980	2352100	1252600	795463	3150700	3727300	7727900	3282900	3538900	3718300	4241000	1.90377e+06	4.37272e+06	2.29687	129.687	1.19967	2.78358	0.0517537	0.0035351	Up-regulated	✔️							✖️
13	ATP synthase F1 subunit epsilon	ATP synthase F1 subunit epsilon OS=Mus musculus OX=10090 GN=Atpif1 PE=1 SV=1;sp|O35143|ATIF1	E9PV44	Atpif1	5	29.3028	0	0	0	10054000	11585000	769620	12950000	15155000	845277	13506000	12070000	16629000	14629000	36648000	21520000	8.55982e+06	19167000	2.23918	123.918	1.16297	2.70291	0.145381	0.0353156	Up-regulated					✔️			✖️
14	AarF domain-containing protein kinase 1	AarF domain-containing protein kinase 1 OS=Mus musculus OX=10090 GN=Adck1 PE=1 SV=1	Q9D0L4	Adck1	2	9.24821	0	0	0	2011100	1365900	2083600	876800	1572300	2298400	963076	5899700	3470000	3383400	4201200	4595100	1701350	3.75208e+06	2.20535	120.535	1.14101	2.65463	0.115994	0.0220701	Up-regulated	✔️							✖️
15	39S ribosomal protein L21, mitochondrial	39S ribosomal protein L21, mitochondrial OS=Mus musculus OX=10090 GN=Mrpl21 PE=1 SV=1;sp|Q9D1N9-2|RM21	Q9D1N9	Mrpl21	7	37.0359	0.274353	0.622797	2.27005	7628300	6600600	8266500	4568900	10615000	8995100	10838000	28568000	17001000	16562000	16669000	13245000	7.77907e+06	1.71472e+07	2.20427	120.427	1.1403	2.65307	0.0189425	0.000520831	Up-regulated	✔️							✖️
16	Probable arginine--tRNA ligase, mitochondrial	Probable arginine--tRNA ligase, mitochondrial OS=Mus musculus OX=10090 GN=Rars2 PE=1 SV=1	Q3U186	Rars2	6	9.69033	0.0735432	0.183122	2.49	4564700	3387100	3835000	1717100	795463	2281800	5949600	12656000	3659300	2908500	5953700	5269800	2.76353e+06	6066150	2.19508	119.508	1.13427	2.63981	0.107814	0.0191011	Up-regulated	✔️							✖️
17	Acyl-coenzyme A thioesterase 2, mitochondrial	Acyl-coenzyme A thioesterase 2, mitochondrial OS=Mus musculus OX=10090 GN=Acot2 PE=1 SV=2	Q9QYR9	Acot2	15	7.77829	1.21422	3.14507	2.59021	75573000	54380000	87297000	246730000	126850000	121630000	177780000	170830000	316040000	228180000	323690000	320660000	1.18743e+08	2.56197e+08	2.15757	115.757	1.10941	2.58515	0.0449919	0.00251486	Up-regulated	✔️							✖️
18	Mitochondrial chaperone BCS1	Mitochondrial chaperone BCS1 OS=Mus musculus OX=10090 GN=Bcs1l PE=1 SV=1	Q9CZP5	Bcs1l	9	10.9622	0.126592	0.30848	2.4368	7970700	839980	6070500	4710500	6143200	6848300	8504400	20335000	6876700	10140000	14244000	8971700	5.43053e+06	1.1512e+07	2.11986	111.986	1.08397	2.52923	0.122337	0.0244979	Up-regulated	✔️					✖️
19	Mitochondrial folate transporter/carrier	Mitochondrial folate transporter/carrier OS=Mus musculus OX=10090 GN=Slc25a32 PE=1 SV=1;tr|Q3T9D8|Q3T9D8	Q8BMG8	Slc25a32	6	8.11982	0.177198	0.505985	2.85548	8310600	4413400	4437400	9231900	5116100	4546600	9386800	17039000	13388000	10999000	14908000	9273800	6.00933e+06	12499100	2.07995	107.995	1.05655	2.46894	0.0189425	0.000490936	Up-regulated	✔️						✖️
20	NLR family member X1	NLR family member X1 OS=Mus musculus OX=10090 GN=Nlrx1 PE=1 SV=1	Q3TL44	Nlrx1	6	2.70009	0.0339342	0.0469287	1.38293	4868900	839980	6474700	4379300	795463	5983400	3825900	13468000	10582000	5608500	8607000	4252200	3.89029e+06	7.72393e+06	1.98544	98.5439	0.989458	2.32145	0.169258	0.0498771	Up-regulated	✔️							✖️
21	Mitochondrial potassium channel ATP-binding subunit	Mitochondrial potassium channel ATP-binding subunit OS=Mus musculus OX=10090 GN=Abcb8 PE=1 SV=1	Q9CXJ4	Abcb8	8	11.7204	0.0711342	0.201558	2.83349	5201900	6206000	835090	6768100	4324600	4711500	8798800	13863000	8212100	7446100	10119000	6827200	4.67453e+06	9.21103e+06	1.97047	97.0472	0.978541	2.29745	0.10729	0.0184729	Up-regulated	✔️						✖️
22	E3 ubiquitin-protein ligase MARCHF5	E3 ubiquitin-protein ligase MARCHF5 OS=Mus musculus OX=10090 GN=Marchf5 PE=1 SV=1;tr|A0A0R4J1H0|A0A0R4J1H0	Q3KNM2	March5	6	0	0	0	0	10407000	6150800	10553000	4382800	795463	9916700	13201000	20533000	10806000	11503000	13612000	12128000	7.03429e+06	13630500	1.93772	93.7721	0.954361	2.2443	0.139377	0.0319563	Up-regulated	✔️	✔️					✖️
23	Aldehyde dehydrogenase X, mitochondrial	Aldehyde dehydrogenase X, mitochondrial OS=Mus musculus OX=10090 GN=Aldh1b1 PE=1 SV=1	Q9CZS1	Aldh1b1	25	17.7563	1.53768	3.37803	2.19683	351060000	273020000	241320000	376840000	344000000	213400000	525060000	593780000	626620000	535480000	615230000	486400000	299940000	5.63762e+08	1.87958	87.9581	0.910411	2.14768	0.00429845	4.16763e-05	Up-regulated	✔️							✖️
24	Presenilins-associated rhomboid-like protein, mitochondrial	Presenilins-associated rhomboid-like protein, mitochondrial OS=Mus musculus OX=10090 GN=Parl PE=1 SV=1;tr|A0A338P6U4|A0A338P6U4	D6RJ50	Parl	5	28.7462	0.109613	0.192162	1.75309	10635000	5360900	12387000	4263000	9774400	16996000	12599000	24118000	13605000	19904000	21926000	16489000	9.90272e+06	1.81068e+07	1.82847	82.8471	0.870638	2.06024	0.0786108	0.00892525	Up-regulated	✔️						✖️
25	Haloacid dehalogenase-like hydrolase domain-containing 5	Haloacid dehalogenase-like hydrolase domain-containing 5 OS=Mus musculus OX=10090 GN=Hdhd5 PE=1 SV=1	Q91WM2	Cecr5	9	14.4079	0.425738	0.603078	1.41655	31843000	25843000	27171000	20131000	35566000	30503000	43900000	74232000	37703000	50367000	54860000	47508000	28509500	5.14283e+07	1.8039	80.3902	0.851121	2.01733	0.0167218	0.000417263	Up-regulated	✔️							✖️
26	39S ribosomal protein L41, mitochondrial	39S ribosomal protein L41, mitochondrial OS=Mus musculus OX=10090 GN=Mrpl41 PE=1 SV=1	Q9CQN7	Mrpl41	5	35.0463	0.334428	0.923778	2.76226	8009300	6344600	7216900	8172300	2226100	8008000	10683000	21745000	8137300	9481200	12444000	9468700	6.66287e+06	11993200	1.80001	80.0006	0.848002	2.01048	0.112063	0.0203433	Up-regulated	✔️							✖️
27	Transmembrane protein 126A	Transmembrane protein 126A OS=Mus musculus OX=10090 GN=Tmem126a PE=1 SV=1	Q9D8Y1	Tmem126a	5	0	0.542422	0.643307	1.18599	7618400	7255200	10131000	4072400	10626000	13536000	10052000	21051000	15860000	15608000	18363000	14778000	8.87317e+06	15952000	1.79778	79.778	0.846216	2.00655	0.0597964	0.00511048	Up-regulated	✔️						✖️
28	Solute carrier family 25 member 45	Solute carrier family 25 member 45 OS=Mus musculus OX=10090 GN=Slc25a45 PE=1 SV=1;tr|A0A494BAQ4|A0A494BAQ4	Q8CFJ7	Slc25a45	8	20.0519	0.511818	1.11497	2.17845	12762000	13772000	17287000	13704000	10260000	17256000	21069000	39072000	23088000	22230000	28542000	18770000	14173500	2.54618e+07	1.79644	79.6439	0.84514	2.00419	0.02526	0.000851217	Up-regulated	✔️						✖️
29	Acylglycerol kinase, mitochondrial	Acylglycerol kinase, mitochondrial OS=Mus musculus OX=10090 GN=Agk PE=1 SV=1	Q9ESW4	Agk	4	3.44247	0.101192	0.139882	1.38235	9695600	5990100	9887100	4822900	10580000	9429800	15148000	21905000	13923000	13338000	14925000	10409000	8.40092e+06	1.49413e+07	1.77854	77.8536	0.83069	1.97242	0.0449919	0.0024908	Up-regulated	✔️							✖️
30	Essential MCU regulator, mitochondrial	Essential MCU regulator, mitochondrial OS=Mus musculus OX=10090 GN=Smdt1 PE=1 SV=1;sp|Q9DB10|EMRE	A0A2R8VHK6	Smdt1	2	126.646	0	0	0	2655600	839980	2889500	2597000	2864800	2887400	4003500	4783600	4847600	4130600	4294400	3406800	2.45571e+06	4.24442e+06	1.72838	72.8384	0.789424	1.8817	0.0697595	0.007224	p value < 0.05	✔️					✖️
31	39S ribosomal protein L10, mitochondrial	39S ribosomal protein L10, mitochondrial OS=Mus musculus OX=10090 GN=Mrpl10 PE=1 SV=2	Q3TBW2	Mrpl10	4	45.5561	0.57881	0.905217	1.56393	12018000	14961000	14047000	7199500	14517000	15417000	17263000	37403000	15811000	20885000	24673000	18138000	1.30266e+07	2.23622e+07	1.71666	71.6656	0.779601	1.8601	0.0707646	0.00741637	p value < 0.05	✔️							✖️
32	Translational activator of cytochrome c oxidase 1	Translational activator of cytochrome c oxidase 1 OS=Mus musculus OX=10090 GN=Taco1 PE=1 SV=1	Q8K0Z7	Taco1	6	23.5228	0.454955	1.07295	2.35837	35221000	46220000	36521000	27773000	40460000	35885000	49188000	92710000	50026000	54847000	66256000	61215000	3.70133e+07	6.23737e+07	1.68517	68.5168	0.752892	1.80139	0.02526	0.000930117	p value < 0.05	✔️							✖️
33	ATP-dependent zinc metalloprotease YME1L1	ATP-dependent zinc metalloprotease YME1L1 OS=Mus musculus OX=10090 GN=Yme1l1 PE=1 SV=1	O88967	Yme1l1	7	28.6811	0.158828	0.229158	1.44281	10100000	9703900	10886000	6198600	14696000	10747000	13715000	26686000	12806000	17476000	16678000	17431000	1.03886e+07	1.74653e+07	1.6812	68.1205	0.749495	1.79392	0.0539537	0.00401848	p value < 0.05	✔️							✖️
34	Epsin-1	Epsin-1 OS=Mus musculus OX=10090 GN=Epn1 PE=1 SV=3	Q80VP1	Epn1	2	125.477	0	0	0	2799300	3137900	835090	2182000	2454500	2700400	3019100	5220100	3803800	3264900	4764500	3561300	2.35153e+06	3938950	1.67506	67.5057	0.74421	1.7823	0.0915219	0.0138739	p value < 0.05					✔️			✖️
35	Probable glutamate--tRNA ligase, mitochondrial	Probable glutamate--tRNA ligase, mitochondrial OS=Mus musculus OX=10090 GN=Ears2 PE=1 SV=1	Q9CXJ1	Ears2	5	0	0.134035	0.248123	1.85118	8485600	4932500	4467100	3478800	7292900	6451100	9549000	7221800	8089400	12969000	11551000	9139200	5.85133e+06	9.75323e+06	1.66684	66.6839	0.737115	1.7667	0.0563592	0.00439482	p value < 0.05	✔️							✖️
36	Isoform 5 of Calcium-binding mitochondrial carrier protein SCaMC-2	Isoform 5 of Calcium-binding mitochondrial carrier protein SCaMC-2 OS=Mus musculus OX=10090 GN=Slc25a25;sp|A2ASZ8-3|SCMC2	A2ASZ8	Slc25a25	11	83.7838	0.466037	0.93283	2.00162	17528000	19887000	23701000	14596000	20951000	21405000	29182000	27096000	28261000	38100000	43490000	28564000	19678000	3.24488e+07	1.64899	64.899	0.721583	1.73256	0.0189425	0.000564395	p value < 0.05	✔️						✖️
37	Pentatricopeptide repeat domain-containing protein 3, mitochondrial	Pentatricopeptide repeat domain-containing protein 3, mitochondrial OS=Mus musculus OX=10090 GN=Ptcd3 PE=1 SV=2	Q14C51	Ptcd3	15	0	0.389683	0.695095	1.78374	45633000	49574000	58948000	28166000	42631000	40703000	70365000	85441000	55800000	74895000	78883000	72517000	4.42758e+07	72983500	1.64838	64.8382	0.721051	1.73139	0.0231668	0.000765964	p value < 0.05	✔️							✖️
38	Sideroflexin-1	Sideroflexin-1 OS=Mus musculus OX=10090 GN=Sfxn1 PE=1 SV=3	Q99JR1	Sfxn1	16	58.5015	1.96515	4.4745	2.27693	258560000	207960000	250790000	259900000	215030000	229470000	333810000	417650000	371380000	397060000	426770000	393130000	2.36952e+08	3.89967e+08	1.64576	64.5765	0.718758	1.72635	0.00187577	1.05315e-05	p value < 0.05	✔️						✖️
39	NAD-dependent protein deacetylase sirtuin-3	NAD-dependent protein deacetylase sirtuin-3 OS=Mus musculus OX=10090 GN=Sirt3 PE=1 SV=2;tr|D3YTK6|D3YTK6	Q8R104	Sirt3	8	0	0.150839	0.498283	3.3034	17027000	12237000	14503000	6053600	19080000	14305000	15795000	34418000	24376000	21619000	22983000	16960000	13867600	2.26918e+07	1.63632	63.632	0.710455	1.70809	0.102762	0.0168209	p value < 0.05	✔️							✖️
40	RIKEN cDNA 2310061I04 gene	RIKEN cDNA 2310061I04 gene OS=Mus musculus OX=10090 GN=2310061I04Rik PE=1 SV=1;tr|B8JJ69|B8JJ69	F6W3U3	2310061I04Rik	3	30.6584	0.198355	0.272748	1.37505	2336300	1544500	2634900	1075500	3048100	2898800	2654700	6410700	3518800	2797300	3951700	2773000	2256350	3.68437e+06	1.63289	63.2888	0.707426	1.70143	0.129185	0.0273198	p value < 0.05	✔️							✖️
41	Reticulon-4-interacting protein 1, mitochondrial	Reticulon-4-interacting protein 1, mitochondrial OS=Mus musculus OX=10090 GN=Rtn4ip1 PE=1 SV=2;tr|A0A0R4J0S3|A0A0R4J0S3	Q924D0	Rtn4ip1	10	16.1095	0.641922	1.19114	1.85559	52626000	32243000	39400000	51067000	57101000	38583000	54865000	111890000	72350000	65933000	73214000	58684000	45170000	7.28227e+07	1.61219	61.2191	0.689023	1.66098	0.0539537	0.00396868	p value < 0.05	✔️							✖️
42	Sulfide:quinone oxidoreductase, mitochondrial	Sulfide:quinone oxidoreductase, mitochondrial OS=Mus musculus OX=10090 GN=Sqor PE=1 SV=3;tr|F6ZKZ3|F6ZKZ3	Q9R112	Sqrdl	22	86.5559	0.87215	2.36687	2.71383	112320000	150680000	108330000	79848000	89925000	93392000	138400000	201140000	165590000	165930000	190030000	161540000	1.05749e+08	1.70438e+08	1.61172	61.1723	0.688604	1.66005	0.0189425	0.000589461	p value < 0.05	✔️							✖️
43	Mitochondrial coenzyme A transporter SLC25A42	Mitochondrial coenzyme A transporter SLC25A42 OS=Mus musculus OX=10090 GN=Slc25a42 PE=1 SV=1	Q8R0Y8	Slc25a42	11	33.1015	3.02948	5.98543	1.97573	120960000	114970000	137760000	109700000	122400000	127040000	174600000	234060000	202220000	187060000	229450000	151560000	1.22138e+08	1.96492e+08	1.60876	60.8763	0.685952	1.65423	0.0068589	0.000118713	p value < 0.05	✔️						✖️
44	39S ribosomal protein L38, mitochondrial	39S ribosomal protein L38, mitochondrial OS=Mus musculus OX=10090 GN=Mrpl38 PE=1 SV=2;sp|Q8K2M0-2|RM38	Q8K2M0	Mrpl38	9	56.9984	0.226197	0.384417	1.69948	16075000	9148300	11372000	11732000	18031000	9309500	18813000	25670000	17760000	21901000	21482000	15561000	12611300	2.01978e+07	1.60157	60.1566	0.679484	1.64001	0.0449919	0.00267303	p value < 0.05	✔️							✖️
45	Mitochondrial intermediate peptidase	Mitochondrial intermediate peptidase OS=Mus musculus OX=10090 GN=Mipep PE=1 SV=1;tr|A0A286YDC5|A0A286YDC5	A6H611	Mipep	5	10.8621	0.0272032	0.0707807	2.60193	4313700	2646800	835090	701880	3933600	3045400	3185700	3680000	4910700	4251300	4641500	4020700	2.57941e+06	4.11498e+06	1.59532	59.5319	0.673845	1.62761	0.15897	0.0438832	p value < 0.05	✔️							✖️
46	Sideroflexin-3	Sideroflexin-3 OS=Mus musculus OX=10090 GN=Sfxn3 PE=1 SV=1;sp|Q91V61|SFXN3	Q3U4F0	Sfxn3	3	0.573357	0	0	0	42929000	35708000	32212000	53358000	34078000	42303000	56429000	46579000	80025000	53549000	77889000	69146000	40098000	6.39362e+07	1.5945	59.4498	0.673102	1.62598	0.0418329	0.00185286	p value < 0.05	✔️						✖️
47	Cytochrome c oxidase subunit 2	Cytochrome c oxidase subunit 2 OS=Mus musculus OX=10090 GN=Mtco2 PE=1 SV=1	P00405	Mtco2	7	1133.85	2.52403	3.6746	1.45584	1229000000	993660000	1158200000	601020000	1380700000	1171800000	1484300000	2691500000	1601100000	1884000000	1447700000	1299200000	1.08906e+09	1.73463e+09	1.59278	59.2775	0.671543	1.62255	0.0813474	0.00967808	p value < 0.05	✔️						✖️
48	39S ribosomal protein L19, mitochondrial	39S ribosomal protein L19, mitochondrial OS=Mus musculus OX=10090 GN=Mrpl19 PE=1 SV=1	Q9D338	Mrpl19	6	8.10353	0.28453	0.5002	1.75799	10849000	8966800	11505000	6985300	11157000	9401300	15833000	18253000	11839000	15075000	16885000	15387000	9.81073e+06	1.55453e+07	1.58452	58.4523	0.664049	1.60607	0.0189425	0.000555097	p value < 0.05	✔️							✖️
49	SPRY domain-containing protein 4	SPRY domain-containing protein 4 OS=Mus musculus OX=10090 GN=Spryd4 PE=1 SV=1	Q91WK1	Spryd4	7	36.5116	0.571593	1.4221	2.48796	47484000	36689000	40032000	53232000	27701000	30700000	65989000	41855000	63196000	70621000	69793000	58991000	3.93063e+07	6.17408e+07	1.57076	57.076	0.651463	1.57841	0.0479184	0.00313876	p value < 0.05	✔️							✖️
50	39S ribosomal protein L4, mitochondrial	39S ribosomal protein L4, mitochondrial OS=Mus musculus OX=10090 GN=Mrpl4 PE=1 SV=1;tr|A0A1L1SSY9|A0A1L1SSY9	Q9DCU6	Mrpl4	9	34.4036	0.463745	1.02754	2.21575	32558000	39735000	35723000	22753000	36551000	18525000	44388000	68534000	52608000	49109000	40571000	36061000	3.09742e+07	4.85452e+07	1.56728	56.7279	0.648262	1.57137	0.074756	0.00816113	p value < 0.05	✔️							✖️
51	NADH-ubiquinone oxidoreductase chain 1	NADH-ubiquinone oxidoreductase chain 1 OS=Mus musculus OX=10090 GN=Mtnd1 PE=1 SV=3	P03888	Mtnd1	4	2924.94	0.226752	0.482762	2.12903	30070000	32266000	37770000	26804000	35422000	22759000	53846000	66023000	69957000	38594000	26641000	33841000	30848500	4.81503e+07	1.56086	56.0865	0.642345	1.55836	0.140464	0.032471	p value < 0.05	✔️						✖️
52	Probable asparagine--tRNA ligase, mitochondrial	Probable asparagine--tRNA ligase, mitochondrial OS=Mus musculus OX=10090 GN=Nars2 PE=1 SV=1;tr|A0A0U1RPY0|A0A0U1RPY0	Q8BGV0	Nars2	9	10.6916	0.127148	0.240555	1.89193	10201000	12733000	11362000	18079000	4766100	9930600	14578000	17499000	21345000	18853000	18190000	13899000	1.11786e+07	17394000	1.55601	55.6006	0.637848	1.54847	0.0954521	0.0150651	p value < 0.05	✔️							✖️
53	39S ribosomal protein L37, mitochondrial	39S ribosomal protein L37, mitochondrial OS=Mus musculus OX=10090 GN=Mrpl37 PE=1 SV=1	Q921S7	Mrpl37	15	33.431	0.67501	1.22815	1.81946	41975000	37074000	35465000	41073000	39992000	34052000	54846000	68180000	55302000	59609000	66686000	47499000	3.82718e+07	58687000	1.53343	53.3425	0.616758	1.50211	0.00737805	0.000133477	p value < 0.05	✔️							✖️
54	Calcium-binding mitochondrial carrier protein Aralar1	Calcium-binding mitochondrial carrier protein Aralar1 OS=Mus musculus OX=10090 GN=Slc25a12 PE=1 SV=1	Q8BH59	Slc25a12	19	11.8603	1.20886	1.83345	1.51668	90340000	82503000	100760000	61916000	86838000	105780000	115760000	196410000	106260000	137190000	134720000	118690000	8.80228e+07	1.34838e+08	1.53186	53.1856	0.615281	1.49886	0.0517537	0.00358369	p value < 0.05	✔️						✖️
55	Translation initiation factor IF-2, mitochondrial	Translation initiation factor IF-2, mitochondrial OS=Mus musculus OX=10090 GN=Mtif2 PE=1 SV=2;tr|Q5M6W7|Q5M6W7	Q91YJ5	Mtif2	7	18.2638	0.0719922	0.2273	3.15729	10376000	6932200	8722900	5216300	7192000	7811400	9060100	15534000	11968000	11486000	14382000	7872200	7.70847e+06	11717050	1.52002	52.0023	0.604094	1.47427	0.084102	0.0107632	p value < 0.05	✔️							✖️
56	39S ribosomal protein L49, mitochondrial	39S ribosomal protein L49, mitochondrial OS=Mus musculus OX=10090 GN=Mrpl49 PE=1 SV=1	Q9CQ40	Mrpl49	2	28.5112	0.452913	0.50303	1.11065	19703000	21210000	20251000	14402000	25284000	20621000	27034000	40465000	29179000	27242000	39347000	21088000	2.02452e+07	3.07258e+07	1.51769	51.7687	0.601875	1.46939	0.0672728	0.00646289	p value < 0.05	✔️							✖️
57	T-complex protein 1 subunit eta	T-complex protein 1 subunit eta OS=Mus musculus OX=10090 GN=Cct7 PE=1 SV=1;tr|A0A0N4SV00|A0A0N4SV00	P80313	Cct7	16	69.3877	0.402008	0.543862	1.35286	36621000	15997000	12890000	26337000	40429000	53997000	37268000	52630000	39591000	41449000	52873000	58419000	3.10452e+07	4.70383e+07	1.51516	51.5158	0.599468	1.4641	0.145381	0.0352522	p value < 0.05					✔️			✖️
58	ATP synthase subunit g, mitochondrial	ATP synthase subunit g, mitochondrial OS=Mus musculus OX=10090 GN=Atp5mg PE=1 SV=1	Q9CPQ8	Atp5l	5	0	5.90443	6.28243	1.06402	670140000	626900000	705570000	738440000	629530000	714120000	843020000	1441700000	918640000	1090300000	997200000	874850000	6.80783e+08	1.02762e+09	1.50946	50.9465	0.594037	1.45216	0.02526	0.000945476	p value < 0.05	✔️							✖️
59	2-amino-3-ketobutyrate coenzyme A ligase, mitochondrial	2-amino-3-ketobutyrate coenzyme A ligase, mitochondrial OS=Mus musculus OX=10090 GN=Gcat PE=1 SV=2;tr|E9PWY6|E9PWY6	O88986	Gcat	18	47.8572	4.56348	8.17218	1.79078	363860000	455550000	375670000	393000000	480680000	414390000	509660000	923690000	482210000	619310000	618880000	582890000	4.13858e+08	6.22773e+08	1.5048	50.4798	0.58957	1.44234	0.0476437	0.00298556	p value < 0.05	✔️							✖️
60	28S ribosomal protein S35, mitochondrial	28S ribosomal protein S35, mitochondrial OS=Mus musculus OX=10090 GN=Mrps35 PE=1 SV=2;tr|A0A0R4J0L6|A0A0R4J0L6	Q8BJZ4	Mrps35	7	0	0.289265	0.530865	1.83522	18834000	27374000	9615600	22866000	7983500	15432000	23430000	22830000	26928000	25356000	32429000	22336000	1.70175e+07	25551500	1.50148	50.1482	0.586387	1.43534	0.122661	0.0246495	p value < 0.05	✔️							✖️
61	Enoyl-CoA hydratase domain-containing protein 3, mitochondrial	Enoyl-CoA hydratase domain-containing protein 3, mitochondrial OS=Mus musculus OX=10090 GN=Echdc3 PE=1 SV=1	Q9D7J9	Echdc3	15	37.3138	5.054	7.92557	1.56818	209970000	206640000	228320000	132550000	304170000	188510000	218200000	513810000	261130000	324990000	328920000	259480000	2.11693e+08	317755000	1.50102	50.1016	0.585939	1.43436	0.123421	0.025177	p value < 0.05	✔️							✖️
62	39S ribosomal protein L9, mitochondrial	39S ribosomal protein L9, mitochondrial OS=Mus musculus OX=10090 GN=Mrpl9 PE=1 SV=2	Q99N94	Mrpl9	5	0	0.366158	0.708308	1.93443	12980000	19457000	18186000	15607000	14236000	13207000	18107000	37061000	18045000	24593000	24490000	18137000	1.56122e+07	23405500	1.49918	49.9183	0.584177	1.43048	0.0889742	0.0130436	p value < 0.05	✔️							✖️
63	Mitochondrial 2-oxoglutarate/malate carrier protein	Mitochondrial 2-oxoglutarate/malate carrier protein OS=Mus musculus OX=10090 GN=Slc25a11 PE=1 SV=3;tr|Q5SX46|Q5SX46	Q9CR62	Slc25a11	19	55.1902	3.7334	7.25522	1.94333	430490000	384960000	453440000	475360000	400210000	421580000	594820000	671310000	672600000	658370000	682650000	555540000	4.27673e+08	639215000	1.49463	49.4634	0.579792	1.42084	0.00429845	4.90402e-05	p value < 0.05	✔️						✖️
64	ATP synthase subunit f, mitochondrial	ATP synthase subunit f, mitochondrial OS=Mus musculus OX=10090 GN=Atp5mf PE=1 SV=3;tr|F8WHP8|F8WHP8	P56135	Atp5j2	4	326.884	2.20443	2.69403	1.2221	542180000	493190000	582610000	489470000	563600000	596360000	698230000	1148000000	851880000	830200000	624680000	684300000	5.44568e+08	806215000	1.48047	48.0466	0.566052	1.39064	0.0449919	0.00261663	p value < 0.05	✔️					✖️
65	Nucleoside diphosphate-linked moiety X motif 8	Nucleoside diphosphate-linked moiety X motif 8 OS=Mus musculus OX=10090 GN=Nudt8 PE=1 SV=1	Q9CR24	Nudt8	8	24.7386	0.807323	1.61945	2.00595	17660000	20031000	15177000	14062000	24052000	13857000	17132000	44294000	24368000	24599000	25827000	18970000	1.74732e+07	25865000	1.48027	48.027	0.56586	1.39022	0.145381	0.0351558	p value < 0.05	✔️							✖️
66	Prostaglandin E synthase 2	Prostaglandin E synthase 2 OS=Mus musculus OX=10090 GN=Ptges2 PE=1 SV=3	Q8BWM0	Ptges2	16	14.0298	0.92866	1.40748	1.5156	68981000	55860000	72910000	32312000	91106000	61964000	73947000	143140000	79637000	93723000	95871000	80803000	63855500	9.45202e+07	1.48022	48.022	0.565811	1.39011	0.125195	0.0260074	p value < 0.05	✔️					✖️
67	Metaxin-2	Metaxin-2 OS=Mus musculus OX=10090 GN=Mtx2 PE=1 SV=1	O88441	Mtx2	7	28.8392	0.69758	1.07963	1.54767	35074000	40962000	49402000	22566000	47174000	47052000	45525000	94466000	43709000	51053000	69656000	53189000	4.03717e+07	5.95997e+07	1.47627	47.6275	0.561961	1.38164	0.14332	0.0340891	p value < 0.05	✔️							✖️
68	Transmembrane protein 14C	Transmembrane protein 14C OS=Mus musculus OX=10090 GN=Tmem14c PE=1 SV=1	Q9CQN6	Tmem14c	4	141.957	4.45158	4.2547	0.955772	102100000	166030000	143540000	136550000	185670000	177370000	217810000	367830000	194150000	213210000	205470000	138600000	1.51877e+08	222845000	1.46728	46.7276	0.55314	1.36225	0.140464	0.0325968	p value < 0.05	✔️						✖️
69	39S ribosomal protein L15, mitochondrial	39S ribosomal protein L15, mitochondrial OS=Mus musculus OX=10090 GN=Mrpl15 PE=1 SV=1;tr|A0A0A6YVP4|A0A0A6YVP4	Q9CPR5	Mrpl15	12	101.889	0.698973	1.76168	2.52039	24441000	25928000	19403000	28326000	20842000	21589000	27808000	34363000	33240000	36109000	41986000	32527000	23421500	3.43388e+07	1.46612	46.6124	0.552008	1.35976	0.02526	0.000903448	p value < 0.05	✔️							✖️
70	Phosphatidylserine decarboxylase proenzyme, mitochondrial (Fragment)	Phosphatidylserine decarboxylase proenzyme, mitochondrial (Fragment) OS=Mus musculus OX=10090 GN=Pisd PE=4 SV=1;tr|F6TVX7|F6TVX7	F7C386	Pisd	5	25.5878	0	0	0	9597200	6625700	8990600	5724300	11616000	7484100	11232000	14281000	11873000	11073000	15453000	8490500	8339650	1.20671e+07	1.44695	44.6953	0.533018	1.31802	0.0916277	0.0140541	p value < 0.05	✔️					✖️
71	ATP-dependent RNA helicase SUPV3L1, mitochondrial	ATP-dependent RNA helicase SUPV3L1, mitochondrial OS=Mus musculus OX=10090 GN=Supv3l1 PE=1 SV=1	Q80YD1	Supv3l1	8	10.1185	0.0701403	0.2125	3.02964	6927400	8552000	6809500	9739500	5757700	4999900	6548300	8911900	14808000	10619000	12978000	7935500	7131000	1.03001e+07	1.44441	44.4414	0.530484	1.31245	0.149479	0.0382106	p value < 0.05	✔️							✖️
72	Protein NipSnap homolog 3B	Protein NipSnap homolog 3B OS=Mus musculus OX=10090 GN=Nipsnap3b PE=1 SV=1;tr|B1AWZ5|B1AWZ5	Q9CQE1	Nipsnap3b	11	63.2465	1.19716	1.41896	1.18527	159760000	154620000	146370000	123590000	197570000	118410000	192410000	332560000	209490000	190240000	221040000	149970000	1.50053e+08	2.15952e+08	1.43917	43.9166	0.525233	1.3009	0.107281	0.0183961	p value < 0.05	✔️							✖️
73	Probable UDP-sugar transporter protein SLC35A4	Probable UDP-sugar transporter protein SLC35A4 OS=Mus musculus OX=10090 GN=Slc35a4 PE=1 SV=1	A0A087WQH8	Slc35a4	3	15.3179	0.774942	1.35663	1.75063	6936500	7994800	8891300	5119300	7628600	7539500	10801000	15035000	8182200	9283300	9840500	9859600	7.35167e+06	1.05003e+07	1.42828	42.8284	0.514283	1.27683	0.0805775	0.00936771	p value < 0.05					✔️		✖️
74	Glycine cleavage system H protein, mitochondrial	Glycine cleavage system H protein, mitochondrial OS=Mus musculus OX=10090 GN=Gcsh PE=1 SV=2	Q91WK5	Gcsh	5	105.433	0.827337	0.903592	1.09217	132310000	162170000	94421000	105390000	137050000	96697000	113630000	274230000	171610000	181920000	139200000	151460000	1.2134e+08	1.72008e+08	1.41758	41.7577	0.503427	1.25296	0.153368	0.0407244	p value < 0.05	✔️							✖️
75	Cytochrome c oxidase assembly protein COX20, mitochondrial	Cytochrome c oxidase assembly protein COX20, mitochondrial OS=Mus musculus OX=10090 GN=Cox20 PE=1 SV=1	Q9D7J4	Cox20	3	78.0805	0.442777	0.59497	1.34372	5668700	7606200	7081800	11514000	9151200	5848300	10814000	11534000	10935000	10511000	12075000	10526000	7811700	1.10658e+07	1.41657	41.6572	0.502404	1.25071	0.0620466	0.00565115	p value < 0.05	✔️						✖️
76	Mitoguardin 2	Mitoguardin 2 OS=Mus musculus OX=10090 GN=Miga2 PE=1 SV=1;sp|Q8BK03-2|MIGA2	Q8BK03	Fam73b	7	19.7306	0.149325	0.211914	1.41914	8758600	9278500	9948300	9247600	9080900	9588100	13422000	22289000	11772000	11287000	10641000	9707100	9317000	13186350	1.4153	41.53	0.501108	1.24786	0.125195	0.0259195	p value < 0.05	✔️						✖️
77	39S ribosomal protein L45, mitochondrial	39S ribosomal protein L45, mitochondrial OS=Mus musculus OX=10090 GN=Mrpl45 PE=1 SV=1	Q9D0Q7	Mrpl45	6	15.998	0.393988	0.608753	1.5451	14320000	12049000	12591000	18096000	15954000	13303000	15311000	29196000	18437000	26253000	18652000	13897000	14385500	20291000	1.41052	41.0518	0.496225	1.23713	0.139377	0.0319786	p value < 0.05	✔️							✖️
78	Graves disease carrier protein homolog (Fragment)	Graves disease carrier protein homolog (Fragment) OS=Mus musculus OX=10090 GN=Slc25a16 PE=1 SV=1;sp|Q8C0K5|GDC	D3YVC9	Slc25a16	7	39.209	0.522323	0.67627	1.29473	10601000	8803300	12640000	14066000	9056100	9322100	15956000	11032000	18715000	14468000	18197000	12156000	1.07481e+07	1.50873e+07	1.40372	40.3723	0.489258	1.22181	0.0909393	0.0137288	p value < 0.05	✔️						✖️
79	Required for meiotic nuclear division protein 1 homolog	Required for meiotic nuclear division protein 1 homolog OS=Mus musculus OX=10090 GN=Rmnd1 PE=1 SV=1	Q8CI78	Rmnd1	4	28.9648	0.116103	0.153075	1.31844	9285400	7494000	8796300	7803600	9248100	8516400	9880000	18122000	11187000	11428000	11795000	9331300	8.52397e+06	1.19572e+07	1.40278	40.2776	0.488285	1.21967	0.0830564	0.0103108	p value < 0.05	✔️							✖️
80	Histidine triad nucleotide-binding protein 2, mitochondrial	Histidine triad nucleotide-binding protein 2, mitochondrial OS=Mus musculus OX=10090 GN=Hint2 PE=1 SV=1	Q9D0S9	Hint2	6	156.142	8.47007	15.4618	1.82546	823510000	768860000	692750000	558260000	968630000	674220000	869040000	1437100000	876880000	1046500000	1247100000	810370000	747705000	1.04783e+09	1.4014	40.1397	0.486866	1.21655	0.102784	0.0169638	p value < 0.05	✔️							✖️
81	Complex I-B14.7	Complex I-B14.7 OS=Mus musculus OX=10090 GN=Ndufa11 PE=1 SV=1;sp|Q9D8B4|NDUAB	G5E814	Ndufa11	7	144.234	1.15981	3.02873	2.61141	58544000	57552000	74490000	43225000	69457000	67211000	71040000	120450000	87198000	92747000	76735000	70375000	61746500	8.64242e+07	1.39966	39.9661	0.485077	1.21262	0.0890157	0.0131608	p value < 0.05	✔️						✖️
82	Isoform 2 of Cytochrome c oxidase assembly protein COX15 homolog	Isoform 2 of Cytochrome c oxidase assembly protein COX15 homolog OS=Mus musculus OX=10090 GN=Cox15;sp|Q8BJ03|COX15	Q8BJ03	Cox15	4	11.5397	0	0.0353468	0	1498600	1778100	835090	3051600	795463	1585400	2026900	2219000	2617800	2230600	2064200	2106700	1.59071e+06	2.21087e+06	1.38986	38.9863	0.474942	1.19034	0.161734	0.0454025	p value < 0.05	✔️						✖️
83	Mitochondrial dicarboxylate carrier	Mitochondrial dicarboxylate carrier OS=Mus musculus OX=10090 GN=Slc25a10 PE=1 SV=2	Q9QZD8	Slc25a10	18	129.874	6.65725	14.5635	2.18762	662630000	481820000	598640000	848400000	508350000	522730000	726810000	726810000	1049900000	830620000	986810000	712370000	6.03762e+08	8.38887e+08	1.38943	38.9433	0.474497	1.18936	0.0833029	0.0104742	p value < 0.05	✔️						✖️
84	Isoform 3 of LETM1 domain-containing protein 1	Isoform 3 of LETM1 domain-containing protein 1 OS=Mus musculus OX=10090 GN=Letmd1;sp|Q924L1-2|LTMD1	Q924L1	Letmd1	7	18.7179	0.199246	0.515055	2.58502	9152800	7119700	10316000	11787000	8950300	8068900	14308000	11178000	12439000	12731000	15021000	11007000	9232450	1.27807e+07	1.38432	38.432	0.469178	1.17767	0.0548963	0.00418344	p value < 0.05	✔️					✖️
85	Glutaminase liver isoform, mitochondrial	Glutaminase liver isoform, mitochondrial OS=Mus musculus OX=10090 GN=Gls2 PE=1 SV=2	Q571F8	Gls2	35	215.427	4.12242	6.77402	1.64321	573900000	485390000	534910000	520600000	579650000	429580000	570350000	1115000000	668090000	712900000	715100000	540560000	5.20672e+08	7.20333e+08	1.38347	38.3469	0.468291	1.17572	0.115329	0.0217995	p value < 0.05	✔️							✖️
86	39S ribosomal protein L22, mitochondrial	39S ribosomal protein L22, mitochondrial OS=Mus musculus OX=10090 GN=Mrpl22 PE=1 SV=1	Q8BU88	Mrpl22	5	51.7696	0.329577	0.631745	1.91684	11756000	7508800	8235900	9113300	7694500	6783900	11125000	11465000	12182000	10852000	12698000	12339000	8515400	1.17768e+07	1.383	38.3004	0.467805	1.17465	0.0449919	0.00258943	p value < 0.05	✔️							✖️
87	ADP/ATP translocase 2	ADP/ATP translocase 2 OS=Mus musculus OX=10090 GN=Slc25a5 PE=1 SV=3	P51881	Slc25a5	30	475.475	18.4888	38.3493	2.07419	6339100000	6468400000	6524600000	7736600000	6104600000	6408900000	8180900000	8870700000	10748000000	9133200000	9524900000	8269700000	6.59703e+09	9.12123e+09	1.38263	38.2627	0.467412	1.17379	0.0189425	0.000563151	p value < 0.05	✔️						✖️
88	39S ribosomal protein L23, mitochondrial	39S ribosomal protein L23, mitochondrial OS=Mus musculus OX=10090 GN=Mrpl23 PE=1 SV=1;tr|A0A1B0GSZ9|A0A1B0GSZ9	O35972	Mrpl23	5	5.58823	0.219228	0.552778	2.52147	16783000	16570000	11247000	16142000	13324000	10830000	18653000	18521000	17588000	17273000	24275000	20640000	1.41493e+07	1.94917e+07	1.37757	37.7568	0.462123	1.16216	0.0666585	0.0063207	p value < 0.05	✔️							✖️
89	Hydroxymethylglutaryl-CoA synthase, mitochondrial	Hydroxymethylglutaryl-CoA synthase, mitochondrial OS=Mus musculus OX=10090 GN=Hmgcs2 PE=1 SV=2	P54869	Hmgcs2	45	1681.11	63.7338	127.866	2.00626	14378000000	14133000000	13267000000	19333000000	14249000000	12613000000	16930000000	16256000000	22406000000	20732000000	25051000000	19333000000	1.46622e+10	20118000000	1.3721	37.2103	0.456389	1.14955	0.0672728	0.00644055	p value < 0.05	✔️							✖️
90	Mitochondrial import inner membrane translocase subunit Tim23	Mitochondrial import inner membrane translocase subunit Tim23 OS=Mus musculus OX=10090 GN=Timm23 PE=1 SV=1;tr|Q9CXU4|Q9CXU4	A0A2I3BS49	Timm23	3	133.261	0.50889	0.954228	1.87512	29731000	28467000	38419000	44591000	28532000	30463000	42562000	51866000	44716000	44890000	43810000	46751000	3.33672e+07	4.57658e+07	1.37158	37.1583	0.455842	1.14835	0.0471944	0.00291469	p value < 0.05	✔️						✖️
91	NADH dehydrogenase [ubiquinone] 1 beta subcomplex subunit 6	NADH dehydrogenase [ubiquinone] 1 beta subcomplex subunit 6 OS=Mus musculus OX=10090 GN=Ndufb6 PE=1 SV=3;tr|A2AP32|A2AP32	Q3UIU2	Ndufb6	6	148.565	1.44732	2.6041	1.79926	93772000	73738000	90938000	84675000	103490000	109600000	162380000	172390000	131950000	116150000	93642000	86310000	9.27022e+07	127137000	1.37146	37.1457	0.455709	1.14806	0.150363	0.0393964	p value < 0.05	✔️					✖️
92	Isoform 2 of FAST kinase domain-containing protein 4	Isoform 2 of FAST kinase domain-containing protein 4 OS=Mus musculus OX=10090 GN=Tbrg4;sp|Q91YM4|FAKD4	Q91YM4	Tbrg4	6	0	0.0843298	0.16369	1.94107	15027000	12168000	14497000	10909000	9500200	12126000	16009000	18001000	18565000	17292000	17071000	14844000	12371200	1.69637e+07	1.37122	37.1222	0.455463	1.14752	0.0449919	0.00259184	p value < 0.05	✔️							✖️
93	Polymerase delta-interacting protein 2	Polymerase delta-interacting protein 2 OS=Mus musculus OX=10090 GN=Poldip2 PE=1 SV=1;tr|F6SQH7|F6SQH7	Q91VA6	Poldip2	18	67.0945	1.37312	2.15663	1.57061	76221000	75423000	54685000	72460000	78913000	41839000	86658000	106410000	100490000	88767000	88590000	76889000	6.65902e+07	9.13007e+07	1.37108	37.1083	0.455316	1.1472	0.0845984	0.0120807	p value < 0.05	✔️							✖️
94	Neurolysin, mitochondrial	Neurolysin, mitochondrial OS=Mus musculus OX=10090 GN=Nln PE=1 SV=1;sp|Q91YP2|NEUL	A0A286YD12	Nln	6	17.7039	0.0731863	0.130149	1.77832	14020000	13833000	11518000	13821000	9446400	8846100	15237000	13814000	15255000	22954000	16217000	14468000	1.19141e+07	1.63242e+07	1.37016	37.0157	0.454341	1.14505	0.0977058	0.0154818	p value < 0.05	✔️							✖️
95	Glycine dehydrogenase (decarboxylating), mitochondrial	Glycine dehydrogenase (decarboxylating), mitochondrial OS=Mus musculus OX=10090 GN=Gldc PE=1 SV=1	Q91W43	Gldc	47	68.2279	1.42215	2.6719	1.87877	405770000	443890000	374380000	469680000	445280000	363480000	484020000	562860000	623280000	618480000	655360000	482760000	417080000	5.71127e+08	1.36935	36.9346	0.453487	1.14317	0.0428487	0.00205491	p value < 0.05	✔️							✖️
96	NADH dehydrogenase [ubiquinone] 1 alpha subcomplex assembly factor 2	NADH dehydrogenase [ubiquinone] 1 alpha subcomplex assembly factor 2 OS=Mus musculus OX=10090 GN=Ndufaf2 PE=1 SV=1	Q59J78	Ndufaf2	9	0	0.607075	0.505913	0.833362	16781000	17758000	10049000	12635000	22833000	14757000	14867000	22244000	29659000	25094000	20577000	17372000	1.58022e+07	21635500	1.36915	36.9148	0.453278	1.14272	0.167466	0.0489966	p value < 0.05	✔️							✖️
97	39S ribosomal protein L16, mitochondrial	39S ribosomal protein L16, mitochondrial OS=Mus musculus OX=10090 GN=Mrpl16 PE=1 SV=1	Q99N93	Mrpl16	6	48.7279	0.461895	0.658437	1.42551	23571000	20269000	24869000	26587000	19903000	22250000	32566000	27204000	31399000	30631000	36265000	30105000	2.29082e+07	3.13617e+07	1.36902	36.9017	0.45314	1.14241	0.0279561	0.00109871	p value < 0.05	✔️							✖️
98	28S ribosomal protein S26, mitochondrial	28S ribosomal protein S26, mitochondrial OS=Mus musculus OX=10090 GN=Mrps26 PE=1 SV=1	Q80ZS3	Mrps26	4	20.6719	0.492758	0.880033	1.78593	33791000	33532000	31032000	24547000	36923000	22704000	39058000	53475000	29291000	43112000	48918000	35703000	30421500	4.15928e+07	1.36722	36.7218	0.451244	1.13824	0.116815	0.022663	p value < 0.05	✔️							✖️
99	[Pyruvate dehydrogenase (acetyl-transferring)] kinase isozyme 1, mitochondrial	[Pyruvate dehydrogenase (acetyl-transferring)] kinase isozyme 1, mitochondrial OS=Mus musculus OX=10090 GN=Pdk1 PE=1 SV=2	Q8BFP9	Pdk1	10	32.302	0.462462	0.666535	1.44128	52932000	34708000	44371000	34736000	40820000	47732000	52200000	76234000	50692000	54939000	56367000	58301000	4.25498e+07	5.81222e+07	1.36598	36.5979	0.449935	1.13537	0.0679228	0.00680765	p value < 0.05	✔️							✖️
100	Mitochondrial-processing peptidase subunit beta	Mitochondrial-processing peptidase subunit beta OS=Mus musculus OX=10090 GN=Pmpcb PE=1 SV=1	Q9CXT8	Pmpcb	19	79.6953	0.78829	1.27642	1.61922	76986000	104270000	85413000	56488000	94941000	62555000	102720000	136050000	88123000	104850000	127900000	96222000	8.01088e+07	1.09311e+08	1.36453	36.4529	0.448403	1.132	0.105826	0.0179843	p value < 0.05	✔️							✖️
101	Alcohol dehydrogenase class-3	Alcohol dehydrogenase class-3 OS=Mus musculus OX=10090 GN=Adh5 PE=1 SV=3	P28474	Adh5	14	268.27	0.531693	0.629035	1.18308	27170000	23703000	22699000	17845000	24991000	15980000	32441000	29266000	33618000	26482000	29929000	27805000	2.20647e+07	29923500	1.35617	35.6173	0.439541	1.11252	0.0666585	0.00629729	p value < 0.05					✔️			✖️
102	Mitochondrial Rho GTPase 2	Mitochondrial Rho GTPase 2 OS=Mus musculus OX=10090 GN=Rhot2 PE=1 SV=1	Q8JZN7	Rhot2	8	26.061	0.140113	0.264932	1.89085	13387000	15801000	14445000	15939000	15568000	10721000	17384000	12296000	21471000	22815000	23216000	19212000	1.43102e+07	19399000	1.35561	35.561	0.438942	1.1112	0.126122	0.0264361	p value < 0.05	✔️					✖️
103	Trifunctional enzyme subunit alpha, mitochondrial	Trifunctional enzyme subunit alpha, mitochondrial OS=Mus musculus OX=10090 GN=Hadha PE=1 SV=1	Q8BMS1	Hadha	59	174.101	17.15	35.4015	2.06423	5521900000	6924800000	5896700000	7705500000	6527500000	6065800000	8193600000	10355000000	8399500000	8511100000	9286800000	7623500000	6.44037e+09	8728250000	1.35524	35.5241	0.43855	1.11034	0.0428487	0.00197486	p value < 0.05	✔️							✖️
104	Bcl-2-like protein 13	Bcl-2-like protein 13 OS=Mus musculus OX=10090 GN=Bcl2l13 PE=1 SV=2	P59017	Bcl2l13	8	15.1073	0.30192	0.42466	1.40653	40876000	40304000	49875000	34799000	51277000	46489000	42401000	86251000	48570000	67603000	63493000	48712000	4.39367e+07	59505000	1.35434	35.4336	0.437585	1.10822	0.149479	0.0385361	p value < 0.05	✔️					✖️
105	39S ribosomal protein L50, mitochondrial	39S ribosomal protein L50, mitochondrial OS=Mus musculus OX=10090 GN=Mrpl50 PE=1 SV=2	Q8VDT9	Mrpl50	2	46.2355	0.316097	0.410368	1.29824	10797000	11296000	6892200	14404000	13381000	8163000	10882000	15394000	15153000	15084000	16459000	14839000	10822200	1.46352e+07	1.35233	35.2328	0.435445	1.10351	0.122788	0.024818	p value < 0.05	✔️							✖️
106	Xaa-Pro aminopeptidase 3	Xaa-Pro aminopeptidase 3 OS=Mus musculus OX=10090 GN=Xpnpep3 PE=1 SV=1;sp|B7ZMP1-2|XPP3	B7ZMP1	Xpnpep3	13	10.4533	0.316865	0.829813	2.61882	50512000	41573000	48161000	54168000	65309000	35071000	57910000	93969000	56127000	60824000	70903000	58821000	4.91323e+07	6.64257e+07	1.35197	35.1975	0.435068	1.10268	0.12128	0.0241406	p value < 0.05	✔️							✖️
107	Complex I assembly factor TMEM126B, mitochondrial	Complex I assembly factor TMEM126B, mitochondrial OS=Mus musculus OX=10090 GN=Tmem126b PE=1 SV=1	Q9D1R1	Tmem126b	2	15.0797	0	0	0	3768800	4743500	3928900	5618100	3664800	3740100	5487500	7590900	7685500	5283900	3913900	4463400	4.24403e+06	5.73752e+06	1.3519	35.1902	0.43499	1.10251	0.165049	0.0479804	p value < 0.05	✔️						✖️
108	Isoform 3 of Ribosome-releasing factor 2, mitochondrial	Isoform 3 of Ribosome-releasing factor 2, mitochondrial OS=Mus musculus OX=10090 GN=Gfm2;sp|Q8R2Q4-2|RRF2M	Q8R2Q4	Gfm2	17	21.3551	0.232922	0.440963	1.89318	35776000	38244000	33635000	46960000	38844000	30789000	47588000	53224000	50622000	50524000	55226000	45305000	3.73747e+07	5.04148e+07	1.3489	34.8904	0.431788	1.09547	0.0428487	0.00195486	p value < 0.05	✔️							✖️
109	Epimerase family protein SDR39U1	Epimerase family protein SDR39U1 OS=Mus musculus OX=10090 GN=Sdr39u1 PE=1 SV=2;tr|A0A2I3BPM4|A0A2I3BPM4	Q5M8N4	Sdr39u1	6	7.94649	0.374312	0.647805	1.73066	12088000	13530000	12574000	10564000	14038000	11717000	13263000	24557000	13345000	15397000	21027000	12860000	12418500	16741500	1.34811	34.811	0.430938	1.0936	0.153398	0.041053	p value < 0.05	✔️							✖️
110	Endonuclease G, mitochondrial	Endonuclease G, mitochondrial OS=Mus musculus OX=10090 GN=Endog PE=1 SV=1	O08600	Endog	8	45.0549	0.596557	0.993787	1.66587	78041000	80737000	56622000	68252000	82086000	61118000	93099000	98588000	83448000	98018000	112920000	86447000	7.11427e+07	95420000	1.34125	34.1249	0.423577	1.07742	0.0569125	0.00450898	p value < 0.05	✔️							✖️
111	Dihydroorotate dehydrogenase (quinone), mitochondrial	Dihydroorotate dehydrogenase (quinone), mitochondrial OS=Mus musculus OX=10090 GN=Dhodh PE=1 SV=2;tr|E9Q1V3|E9Q1V3	O35435	Dhodh	10	0	0.111249	0.358678	3.22409	8875400	8580200	8115100	11118000	10087000	7828700	12826000	10233000	12683000	11372000	14846000	11163000	9.10073e+06	1.21872e+07	1.33914	33.9141	0.421308	1.07243	0.0586641	0.00494484	p value < 0.05	✔️					✖️
112	Leucine-rich PPR motif-containing protein, mitochondrial	Leucine-rich PPR motif-containing protein, mitochondrial OS=Mus musculus OX=10090 GN=Lrpprc PE=1 SV=2	Q6PB66	Lrpprc	71	32.6135	1.57717	2.56063	1.62357	671580000	736560000	684530000	832080000	585480000	587720000	892850000	991110000	929820000	902290000	987380000	780710000	6.82992e+08	9.14027e+08	1.33827	33.8269	0.420368	1.07037	0.0449919	0.00244296	p value < 0.05	✔️							✖️
113	Heat shock protein 75 kDa, mitochondrial	Heat shock protein 75 kDa, mitochondrial OS=Mus musculus OX=10090 GN=Trap1 PE=1 SV=1	Q9CQN1	Trap1	41	76.3787	2.78835	5.92633	2.12539	881810000	937720000	841560000	1101000000	856350000	724340000	1110100000	1252300000	1174800000	1179200000	1340600000	1083300000	8.90463e+08	1190050000	1.33644	33.6439	0.418394	1.06603	0.0444822	0.00233095	p value < 0.05	✔️							✖️
114	Dephospho-CoA kinase domain-containing protein	Dephospho-CoA kinase domain-containing protein OS=Mus musculus OX=10090 GN=Dcakd PE=1 SV=1;tr|B0QZX9|B0QZX9	Q8BHC4	Dcakd	10	36.8338	0.732482	1.44724	1.9758	20470000	24817000	31589000	44810000	28596000	29675000	38559000	39806000	40429000	35220000	41426000	44496000	2.99928e+07	3.99893e+07	1.3333	33.3296	0.414997	1.05856	0.0980407	0.015596	p value < 0.05	✔️							✖️
115	2-oxoglutarate dehydrogenase, mitochondrial	2-oxoglutarate dehydrogenase, mitochondrial OS=Mus musculus OX=10090 GN=Ogdh PE=1 SV=3;sp|Q60597-3|ODO1	Q60597	Ogdh	54	84.0019	2.72523	4.24415	1.55735	779310000	783530000	721810000	995930000	771440000	692850000	1025400000	1117100000	1076900000	1006700000	1174800000	923430000	7.90812e+08	1054055000	1.33288	33.2877	0.414544	1.05756	0.0431559	0.00219435	p value < 0.05	✔️							✖️
116	28S ribosomal protein S9, mitochondrial	28S ribosomal protein S9, mitochondrial OS=Mus musculus OX=10090 GN=Mrps9 PE=1 SV=3	Q9D7N3	Mrps9	14	17.7464	0.45228	0.795102	1.75799	22497000	25927000	22659000	23567000	23782000	18660000	34364000	30720000	33630000	29203000	30933000	23851000	2.28487e+07	3.04502e+07	1.33269	33.2689	0.41434	1.05711	0.0539537	0.00398398	p value < 0.05	✔️							✖️
117	Acyl-coenzyme A thioesterase 13	Acyl-coenzyme A thioesterase 13 OS=Mus musculus OX=10090 GN=Acot13 PE=1 SV=1	Q9CQR4	Acot13	7	74.0709	2.44538	2.8634	1.17094	119850000	106190000	110530000	178810000	129200000	126320000	129330000	182440000	161700000	185860000	204290000	154710000	1.28483e+08	1.69722e+08	1.32096	32.0963	0.40159	1.02908	0.105826	0.0179435	p value < 0.05	✔️							✖️
118	Mitochondrial pyruvate carrier 2	Mitochondrial pyruvate carrier 2 OS=Mus musculus OX=10090 GN=Mpc2 PE=1 SV=1	Q9D023	Mpc2	10	0	17.206	21.6475	1.25814	458500000	467780000	448450000	626490000	430610000	467630000	506410000	627160000	688730000	673980000	777950000	550950000	4.83243e+08	637530000	1.31927	31.9273	0.399743	1.02502	0.0833029	0.0105304	p value < 0.05	✔️						✖️
119	DnaJ homolog subfamily A member 3, mitochondrial	DnaJ homolog subfamily A member 3, mitochondrial OS=Mus musculus OX=10090 GN=Dnaja3 PE=1 SV=1;sp|Q99M87-2|DNJA3	Q99M87	Dnaja3	13	73.2237	0.609975	0.913848	1.49817	88265000	106030000	112990000	95998000	99744000	87083000	120270000	169310000	121570000	114410000	137130000	115530000	9.83517e+07	1.29703e+08	1.31877	31.8771	0.399194	1.02382	0.0681682	0.00694637	p value < 0.05	✔️							✖️
120	Carbamoyl-phosphate synthase [ammonia], mitochondrial	Carbamoyl-phosphate synthase [ammonia], mitochondrial OS=Mus musculus OX=10090 GN=Cps1 PE=1 SV=2	Q8C196	Cps1	149	669.691	286.385	684.838	2.39132	150000000000	161000000000	148000000000	179000000000	152000000000	133000000000	185000000000	212000000000	189000000000	215000000000	227000000000	189000000000	1.53833e+11	2.02833e+11	1.31853	31.8527	0.398927	1.02323	0.0414486	0.00178413	p value < 0.05	✔️							✖️
121	Dimethylglycine dehydrogenase, mitochondrial	Dimethylglycine dehydrogenase, mitochondrial OS=Mus musculus OX=10090 GN=Dmgdh PE=1 SV=1	Q9DBT9	Dmgdh	69	177.615	17.4253	25.8505	1.4835	5470900000	5446000000	5096700000	6719800000	6156000000	4960700000	6216700000	9151500000	7031300000	7426800000	8197400000	6607900000	5.64168e+09	7438600000	1.31851	31.8507	0.398905	1.02318	0.0679228	0.00686431	p value < 0.05	✔️							✖️
122	ATP-binding cassette sub-family B member 7, mitochondrial	ATP-binding cassette sub-family B member 7, mitochondrial OS=Mus musculus OX=10090 GN=Abcb7 PE=1 SV=3	Q61102	Abcb7	22	15.4025	0.554062	0.767437	1.38511	66537000	71619000	75802000	76202000	66845000	73283000	81856000	126180000	88500000	89428000	100140000	79871000	7.17147e+07	9.43292e+07	1.31534	31.534	0.395436	1.01555	0.0733977	0.00787549	p value < 0.05	✔️						✖️
123	Persulfide dioxygenase ETHE1, mitochondrial	Persulfide dioxygenase ETHE1, mitochondrial OS=Mus musculus OX=10090 GN=Ethe1 PE=1 SV=2	Q9DCM0	Ethe1	14	51.8355	6.03372	10.3777	1.71995	551530000	681960000	485080000	707390000	819630000	422630000	748290000	862580000	776660000	857280000	886430000	688060000	611370000	8.03217e+08	1.3138	31.3798	0.393743	1.01183	0.1132	0.0207616	p value < 0.05	✔️							✖️
124	Acyl-coenzyme A synthetase ACSM3, mitochondrial	Acyl-coenzyme A synthetase ACSM3, mitochondrial OS=Mus musculus OX=10090 GN=Acsm3 PE=1 SV=2;sp|Q3UNX5-2|ACSM3	Q3UNX5	Acsm3	29	73.5056	1.24952	2.50777	2.00699	304840000	259040000	266190000	339890000	261430000	219110000	348970000	352790000	368200000	346780000	421230000	329550000	2.75083e+08	3.61253e+08	1.31325	31.3251	0.393142	1.01051	0.0586641	0.00484012	p value < 0.05	✔️							✖️
125	28S ribosomal protein S17, mitochondrial	28S ribosomal protein S17, mitochondrial OS=Mus musculus OX=10090 GN=Mrps17 PE=1 SV=1;tr|D3Z198|D3Z198	Q9CQE3	Mrps17	5	64.1123	0.403337	0.52059	1.29071	15443000	17220000	19677000	25795000	18218000	12712000	23449000	21993000	21038000	23970000	28554000	24142000	18177500	2.38577e+07	1.31248	31.2483	0.392299	1.00866	0.107814	0.0190482	p value < 0.05	✔️							✖️
126	ATP synthase subunit O, mitochondrial	ATP synthase subunit O, mitochondrial OS=Mus musculus OX=10090 GN=Atp5po PE=1 SV=1;tr|A0A338P776|A0A338P776	Q9DB20	Atp5o	16	290.388	41.7255	76.884	1.84261	2087400000	2107300000	2416200000	2789600000	2516200000	2458200000	2762200000	4774500000	3040100000	3025800000	2976000000	2278400000	2.39582e+09	3.14283e+09	1.3118	31.18	0.391548	1.00701	0.15612	0.0423008	p value < 0.05	✔️							✖️
127	Fumarate hydratase, mitochondrial	Fumarate hydratase, mitochondrial OS=Mus musculus OX=10090 GN=Fh PE=1 SV=3;sp|P97807-2|FUMH	P97807	Fh	29	183.334	5.23628	11.1397	2.12741	1172700000	1188800000	1157400000	1561000000	1155300000	1136500000	1460200000	2023700000	1558700000	1591600000	1711800000	1319200000	1.22862e+09	1.61087e+09	1.31112	31.1122	0.390802	1.00537	0.0776716	0.0087211	p value < 0.05	✔️							✖️
128	Hydroxysteroid dehydrogenase-like protein 2	Hydroxysteroid dehydrogenase-like protein 2 OS=Mus musculus OX=10090 GN=Hsdl2 PE=1 SV=1;tr|B1AX78|B1AX78	Q2TPA8	Hsdl2	28	79.4503	2.271	3.58917	1.58043	213020000	292440000	313730000	297560000	297230000	307850000	341530000	520530000	336450000	362640000	354670000	339950000	2.86972e+08	3.75962e+08	1.3101	31.01	0.389677	1.00289	0.10236	0.0166663	p value < 0.05	✔️			✔️				✖️
129	HIG1 domain family member 1A, mitochondrial (Fragment)	HIG1 domain family member 1A, mitochondrial (Fragment) OS=Mus musculus OX=10090 GN=Higd1a PE=1 SV=1;tr|A0A1L1SV00|A0A1L1SV00	A0A1L1ST61	Higd1a	2	92.9325	0	0	0	16554000	15517000	21605000	27626000	20434000	18055000	28645000	23985000	27963000	26434000	31030000	18835000	1.99652e+07	2.61487e+07	1.30971	30.9714	0.389252	1.00196	0.134103	0.0297972	p value < 0.05	✔️						✖️
130	Voltage-dependent anion-selective channel protein 2	Voltage-dependent anion-selective channel protein 2 OS=Mus musculus OX=10090 GN=Vdac2 PE=1 SV=2;tr|G3UX26|G3UX26	Q60930	Vdac2	15	70.5618	3.87132	6.41535	1.65715	476460000	478530000	469730000	564550000	442320000	464510000	584370000	589910000	632250000	624730000	741900000	609970000	4.82683e+08	6.30522e+08	1.30628	30.6284	0.385469	0.993643	0.0418329	0.00183864	p value < 0.05	✔️							✖️
131	Cytochrome c oxidase assembly factor 3 homolog, mitochondrial	Cytochrome c oxidase assembly factor 3 homolog, mitochondrial OS=Mus musculus OX=10090 GN=Coa3 PE=1 SV=1;tr|E9Q6W2|E9Q6W2	Q9D2R6	Coa3	4	68.1148	0.442438	0.667315	1.50827	24690000	25512000	21929000	32753000	38293000	26167000	33963000	36165000	34744000	36403000	42845000	36749000	28224000	36811500	1.30426	30.4262	0.383234	0.98873	0.0845984	0.0121383	p value < 0.05	✔️					✖️
132	Isoform 2 of MICOS complex subunit Mic26	Isoform 2 of MICOS complex subunit Mic26 OS=Mus musculus OX=10090 GN=Apoo;sp|Q9DCZ4|MIC26	Q9DCZ4	Apoo	4	38.4285	0.51568	0.496483	0.962774	46978000	36381000	38432000	59524000	43694000	44448000	56325000	66794000	66033000	52960000	59508000	49369000	44909500	5.84982e+07	1.30258	30.2579	0.381371	0.984634	0.0853153	0.0123111	p value < 0.05	✔️	✔️				✖️
133	NADH dehydrogenase [ubiquinone] 1 beta subcomplex subunit 10	NADH dehydrogenase [ubiquinone] 1 beta subcomplex subunit 10 OS=Mus musculus OX=10090 GN=Ndufb10 PE=1 SV=3;tr|D3YUK4|D3YUK4	Q9DCS9	Ndufb10	11	0	3.53255	5.05082	1.42979	270510000	208790000	260140000	198220000	378600000	223780000	268700000	466950000	301310000	330720000	345400000	289040000	2.56673e+08	3.33687e+08	1.30004	30.0044	0.378561	0.978456	0.165065	0.0480881	p value < 0.05	✔️							✖️
134	Medium-chain acyl-CoA ligase ACSF2, mitochondrial	Medium-chain acyl-CoA ligase ACSF2, mitochondrial OS=Mus musculus OX=10090 GN=Acsf2 PE=1 SV=1	Q8VCW8	Acsf2	41	67.433	9.63288	17.7328	1.84086	2247600000	2305400000	2211900000	2929900000	2157100000	1716500000	2842000000	3308600000	3067600000	2876100000	3088600000	2417500000	2261400000	2933400000	1.29716	29.7161	0.375358	0.971415	0.084102	0.0111726	p value < 0.05	✔️							✖️
135	Elongation factor G, mitochondrial	Elongation factor G, mitochondrial OS=Mus musculus OX=10090 GN=Gfm1 PE=1 SV=1	Q8K0D5	Gfm1	22	45.7726	0.497997	0.976875	1.96161	103140000	96465000	102500000	138890000	85843000	92906000	131380000	185780000	139730000	120200000	125480000	101320000	1.03291e+08	1.33982e+08	1.29713	29.7132	0.375326	0.971344	0.145381	0.0356423	p value < 0.05	✔️							✖️
136	Adenylate kinase 4, mitochondrial	Adenylate kinase 4, mitochondrial OS=Mus musculus OX=10090 GN=Ak4 PE=1 SV=1;tr|F6TEU8|F6TEU8	Q9WUR9	Ak4	10	40.4517	2.16472	3.64763	1.68504	164060000	158240000	118290000	193140000	181050000	101120000	173060000	173170000	227490000	209190000	230910000	172990000	152650000	1.97802e+08	1.29579	29.5786	0.373827	0.96805	0.147058	0.036604	p value < 0.05	✔️							✖️
137	Tyrosine--tRNA ligase, mitochondrial	Tyrosine--tRNA ligase, mitochondrial OS=Mus musculus OX=10090 GN=Yars2 PE=1 SV=2;tr|E9PX65|E9PX65	Q8BYL4	Yars2	13	13.6937	0.577418	0.57912	1.00295	21264000	18459000	23740000	19647000	21975000	21403000	23875000	29291000	24246000	28579000	32950000	24884000	2.10813e+07	2.73042e+07	1.29518	29.5182	0.373155	0.966572	0.0636137	0.00587325	p value < 0.05	✔️							✖️
138	T-complex protein 1 subunit beta	T-complex protein 1 subunit beta OS=Mus musculus OX=10090 GN=Cct2 PE=1 SV=4;tr|A0A1W2P7B7|A0A1W2P7B7	P80314	Cct2	18	93.818	1.00348	1.2797	1.27526	49252000	51807000	52467000	58463000	67101000	75942000	61948000	97974000	65913000	65281000	85840000	81465000	59172000	76403500	1.29121	29.121	0.368724	0.956831	0.139377	0.0317729	p value < 0.05					✔️			✖️
139	AFG3-like protein 2	AFG3-like protein 2 OS=Mus musculus OX=10090 GN=Afg3l2 PE=1 SV=1	Q8JZQ2	Afg3l2	27	27.4787	0.569263	1.07276	1.88448	77658000	77909000	76727000	100960000	75693000	65990000	98215000	87586000	113290000	101260000	115060000	97464000	7.91562e+07	1.02146e+08	1.29043	29.0434	0.367857	0.954925	0.071395	0.00752698	p value < 0.05	✔️						✖️
140	Probable D-lactate dehydrogenase, mitochondrial	Probable D-lactate dehydrogenase, mitochondrial OS=Mus musculus OX=10090 GN=Ldhd PE=1 SV=1	Q7TNG8	Ldhd	28	0	8.04287	15.1527	1.88399	796280000	924750000	659160000	891010000	750080000	569680000	864290000	1203300000	979530000	953480000	1063500000	853430000	765160000	986255000	1.28895	28.8953	0.366199	0.951281	0.109245	0.0194909	p value < 0.05	✔️							✖️
141	Cytochrome b-c1 complex subunit 6, mitochondrial	Cytochrome b-c1 complex subunit 6, mitochondrial OS=Mus musculus OX=10090 GN=Uqcrh PE=1 SV=2	P99028	Uqcrh	4	570.065	1.59073	2.72733	1.71451	551290000	523360000	475860000	359260000	713860000	355620000	524050000	627770000	568620000	737680000	740470000	631300000	4.96542e+08	638315000	1.28552	28.5522	0.362354	0.942827	0.158634	0.0434436	p value < 0.05	✔️							✖️
142	2,4-dienoyl-CoA reductase, mitochondrial	2,4-dienoyl-CoA reductase, mitochondrial OS=Mus musculus OX=10090 GN=Decr1 PE=1 SV=1	Q9CQ62	Decr1	20	105.853	18.0205	28.0972	1.55918	2184200000	2309300000	1912400000	2653700000	2998400000	1617200000	2359900000	3816900000	2813500000	2859700000	3227400000	2485200000	2279200000	2927100000	1.28427	28.4266	0.360945	0.939729	0.161442	0.04522	p value < 0.05	✔️							✖️
143	Caseinolytic peptidase B protein homolog	Caseinolytic peptidase B protein homolog OS=Mus musculus OX=10090 GN=Clpb PE=1 SV=1;tr|Q8CCN6|Q8CCN6	E9PY58	Clpb	10	0	0.274237	0.300038	1.09409	12889000	11945000	16772000	15470000	13279000	13201000	15032000	19476000	20111000	19776000	18102000	14639000	13926000	17856000	1.28221	28.2206	0.358628	0.934636	0.0916277	0.0140436	p value < 0.05	✔️							✖️
144	NADH dehydrogenase [ubiquinone] iron-sulfur protein 3, mitochondrial	NADH dehydrogenase [ubiquinone] iron-sulfur protein 3, mitochondrial OS=Mus musculus OX=10090 GN=Ndufs3 PE=1 SV=2	Q9DCT2	Ndufs3	17	169.116	4.50587	7.53988	1.67335	595420000	607710000	538840000	577890000	737380000	540330000	638840000	1132500000	748620000	733890000	663930000	688990000	599595000	767795000	1.28052	28.0523	0.356733	0.93047	0.150363	0.0393841	p value < 0.05	✔️							✖️
145	Calcium-binding mitochondrial carrier protein Aralar2	Calcium-binding mitochondrial carrier protein Aralar2 OS=Mus musculus OX=10090 GN=Slc25a13 PE=1 SV=1	Q9QXX4	Slc25a13	52	126.898	11.3907	17.112	1.50228	3553200000	3074400000	3700900000	4470500000	3441300000	3347600000	4301500000	4814900000	4633000000	4708200000	5190200000	3990200000	3.59798e+09	4.60633e+09	1.28025	28.0254	0.35643	0.929805	0.0674579	0.00656484	p value < 0.05	✔️						✖️
146	Alanine aminotransferase 2	Alanine aminotransferase 2 OS=Mus musculus OX=10090 GN=Gpt2 PE=1 SV=1	Q8BGT5	Gpt2	28	158.952	3.4953	5.52677	1.5812	507950000	525660000	478770000	657720000	480270000	457760000	605010000	734700000	631060000	699500000	694460000	602850000	5.18022e+08	6.61263e+08	1.27652	27.6517	0.352212	0.920532	0.0679228	0.00668889	p value < 0.05	✔️							✖️
147	Alpha-aminoadipic semialdehyde synthase, mitochondrial	Alpha-aminoadipic semialdehyde synthase, mitochondrial OS=Mus musculus OX=10090 GN=Aass PE=1 SV=1	Q99K67	Aass	61	76.0514	5.46887	9.48302	1.734	2077400000	2340000000	1885800000	2598300000	2279100000	1767100000	2334200000	2798800000	2612000000	3005600000	3234100000	2533300000	2157950000	2753000000	1.27575	27.5748	0.351343	0.918621	0.0896657	0.0133688	p value < 0.05	✔️							✖️
148	ATP-dependent Clp protease ATP-binding subunit clpX-like, mitochondrial	ATP-dependent Clp protease ATP-binding subunit clpX-like, mitochondrial OS=Mus musculus OX=10090 GN=Clpx PE=1 SV=2;tr|Q6P8N8|Q6P8N8	Q9JHS4	Clpx	31	136.725	0.980737	2.04943	2.08969	179510000	188100000	158580000	215040000	176370000	152880000	200650000	203860000	232420000	238650000	259570000	228640000	1.78413e+08	2.27298e+08	1.274	27.3999	0.349364	0.91427	0.0725992	0.00774452	p value < 0.05	✔️							✖️
149	Trifunctional enzyme subunit beta, mitochondrial	Trifunctional enzyme subunit beta, mitochondrial OS=Mus musculus OX=10090 GN=Hadhb PE=1 SV=1	Q99JY0	Hadhb	39	216.134	24.5862	53.6043	2.18026	3177300000	4006100000	3107800000	4769900000	3458600000	3308400000	4130900000	4475500000	4808300000	4666200000	5533300000	4120200000	3.63802e+09	4622400000	1.27058	27.0582	0.34549	0.905754	0.10236	0.0166552	p value < 0.05	✔️	✔️						✖️
150	Mitofusin-1	Mitofusin-1 OS=Mus musculus OX=10090 GN=Mfn1 PE=1 SV=3;tr|F6XRI9|F6XRI9	Q811U4	Mfn1	6	26.1401	0.179392	0.254688	1.41973	16287000	10961000	14575000	10626000	10442000	10293000	13899000	16348000	14765000	17484000	16322000	14082000	1.21973e+07	1.54833e+07	1.2694	26.9403	0.34415	0.902808	0.113211	0.0208342	p value < 0.05	✔️						✖️
151	L-threonine aldolase	L-threonine aldolase OS=Mus musculus OX=10090 GN=Tha1 PE=1 SV=1	Q6XPS7	Tha1	3	2.72471	0.312755	0.305865	0.97797	8058400	8705700	7304300	5780900	7805700	6988200	7139000	12873000	8916000	10147000	8158100	9367000	7.44053e+06	9433350	1.26783	26.7833	0.342364	0.898882	0.163705	0.0473855	p value < 0.05	✔️							✖️
152	Ribosome-recycling factor, mitochondrial	Ribosome-recycling factor, mitochondrial OS=Mus musculus OX=10090 GN=Mrrf PE=1 SV=1	Q9D6S7	Mrrf	8	15.4843	0.261862	0.321215	1.22666	17321000	23830000	16515000	23888000	25190000	15934000	29262000	19927000	26452000	24207000	29714000	25961000	2.04463e+07	25920500	1.26773	26.7733	0.342251	0.898634	0.150363	0.0392693	p value < 0.05	✔️							✖️
153	Carnitine O-acetyltransferase	Carnitine O-acetyltransferase OS=Mus musculus OX=10090 GN=Crat PE=1 SV=1;sp|P47934|CACP	H7BX88	Crat	17	56.8462	0.587127	0.930487	1.58481	71534000	75022000	89158000	143270000	84261000	94636000	104140000	99836000	129040000	120210000	109890000	143250000	9.29802e+07	1.17728e+08	1.26616	26.6159	0.340458	0.894692	0.16321	0.0466116	p value < 0.05		✔️		✔️				✖️
154	D-beta-hydroxybutyrate dehydrogenase, mitochondrial	D-beta-hydroxybutyrate dehydrogenase, mitochondrial OS=Mus musculus OX=10090 GN=Bdh1 PE=1 SV=2;tr|D3Z2Y8|D3Z2Y8	Q80XN0	Bdh1	21	147.949	19.0933	28.9098	1.51413	2286000000	2166800000	2194500000	3018500000	2204000000	2338800000	2473900000	2877600000	3256700000	3230700000	3270400000	2870400000	2368100000	2.99662e+09	1.26541	26.541	0.339605	0.892815	0.084102	0.0112252	p value < 0.05	✔️							✖️
155	Mitochondrial carnitine/acylcarnitine carrier protein	Mitochondrial carnitine/acylcarnitine carrier protein OS=Mus musculus OX=10090 GN=Slc25a20 PE=1 SV=1	Q9Z2Z6	Slc25a20	21	0	7.66148	11.282	1.47256	861280000	770210000	881720000	1205500000	794580000	796390000	1046500000	989080000	1333000000	1136600000	1237100000	968260000	8.84947e+08	1.11842e+09	1.26383	26.3831	0.337804	0.888857	0.116815	0.0227363	p value < 0.05	✔️						✖️
156	Very long-chain specific acyl-CoA dehydrogenase, mitochondrial	Very long-chain specific acyl-CoA dehydrogenase, mitochondrial OS=Mus musculus OX=10090 GN=Acadvl PE=1 SV=3;tr|B1AR28|B1AR28	P50544	Acadvl	48	232.491	11.8706	19.6452	1.65494	2735900000	3030500000	2915800000	3786200000	3002000000	2557300000	3771900000	3626000000	4099700000	3755700000	4108000000	3403500000	3.00462e+09	3.79413e+09	1.26277	26.2768	0.336589	0.886187	0.074117	0.00799891	p value < 0.05	✔️							✖️
157	Carnitine O-palmitoyltransferase 2, mitochondrial	Carnitine O-palmitoyltransferase 2, mitochondrial OS=Mus musculus OX=10090 GN=Cpt2 PE=1 SV=2	P52825	Cpt2	39	107.954	4.43242	8.01562	1.80841	1690100000	1763400000	1611800000	2438600000	1611100000	1465700000	2127600000	2176500000	2452900000	2224600000	2319200000	2051800000	1763450000	2.22543e+09	1.26198	26.1977	0.335686	0.8842	0.0916277	0.0141186	p value < 0.05	✔️							✖️
158	Phosphate carrier protein, mitochondrial	Phosphate carrier protein, mitochondrial OS=Mus musculus OX=10090 GN=Slc25a3 PE=1 SV=1;tr|G5E902|G5E902	Q8VEM8	Slc25a3	18	272.382	5.7828	10.5488	1.82417	1310400000	1198800000	1280400000	1661300000	1172400000	1258500000	1658300000	1310200000	1891300000	1716000000	1813700000	1517900000	1.31363e+09	1.65123e+09	1.257	25.6997	0.329981	0.871659	0.10736	0.0186771	p value < 0.05	✔️						✖️
159	Amine oxidase [flavin-containing] A	Amine oxidase [flavin-containing] A OS=Mus musculus OX=10090 GN=Maoa PE=1 SV=3	Q64133	Maoa	5	3.12601	0.321095	0.46422	1.44574	37018000	25462000	32468000	45447000	37344000	35835000	36504000	52603000	43449000	45451000	51837000	38295000	3.55957e+07	4.46898e+07	1.25549	25.5485	0.328245	0.867842	0.15612	0.0422712	p value < 0.05	✔️					✖️
160	Prohibitin-2	Prohibitin-2 OS=Mus musculus OX=10090 GN=Phb2 PE=1 SV=1;tr|F6QPR1|F6QPR1	O35129	Phb2	22	0	9.40253	14.8776	1.5823	1926500000	1832500000	1944300000	2464800000	1763200000	1688000000	2340600000	2136700000	2505600000	2548000000	2763300000	2276900000	1936550000	2.42852e+09	1.25404	25.4043	0.326587	0.864196	0.0845984	0.0119062	p value < 0.05	✔️							✖️
161	DnaJ homolog subfamily C member 11	DnaJ homolog subfamily C member 11 OS=Mus musculus OX=10090 GN=Dnajc11 PE=1 SV=2;tr|E9Q8B3|E9Q8B3	Q5U458	Dnajc11	16	32.2528	0.696972	1.12658	1.61639	72333000	77884000	72064000	83912000	72149000	64805000	82426000	105100000	88964000	100190000	98623000	79627000	7.38578e+07	9.24883e+07	1.25225	25.2248	0.32452	0.859654	0.0815299	0.00991787	p value < 0.05	✔️							✖️
162	NADH dehydrogenase [ubiquinone] iron-sulfur protein 4, mitochondrial	NADH dehydrogenase [ubiquinone] iron-sulfur protein 4, mitochondrial OS=Mus musculus OX=10090 GN=Ndufs4 PE=1 SV=3;tr|E9QPX3|E9QPX3	Q9CXZ1	Ndufs4	9	127.737	1.051	2.0003	1.90323	88060000	104320000	74694000	78428000	103820000	78772000	84976000	115260000	106690000	130190000	113780000	109460000	8.80157e+07	1.10059e+08	1.25045	25.0452	0.322449	0.855101	0.131372	0.0282432	p value < 0.05	✔️							✖️
163	Lon protease homolog, mitochondrial	Lon protease homolog, mitochondrial OS=Mus musculus OX=10090 GN=Lonp1 PE=1 SV=2	Q8CGK3	Lonp1	51	0	1.8342	3.908	2.13063	597840000	615000000	602030000	800800000	607600000	568900000	752240000	770500000	815660000	822750000	895730000	681260000	6.32028e+08	789690000	1.24945	24.9453	0.321297	0.852568	0.084102	0.0114891	p value < 0.05	✔️							✖️
164	Isoform 2 of Serine hydroxymethyltransferase, mitochondrial	Isoform 2 of Serine hydroxymethyltransferase, mitochondrial OS=Mus musculus OX=10090 GN=Shmt2;sp|Q9CZN7|GLYM	Q9CZN7	Shmt2	40	104.683	11.1864	20.6208	1.84339	2274600000	2407400000	2247100000	2907000000	3198300000	1619500000	2757200000	3025500000	2934700000	3155600000	3612200000	2817200000	2.44232e+09	3050400000	1.24898	24.8978	0.320748	0.851361	0.158321	0.0431291	p value < 0.05	✔️							✖️
165	Mitochondrial import inner membrane translocase subunit TIM44	Mitochondrial import inner membrane translocase subunit TIM44 OS=Mus musculus OX=10090 GN=Timm44 PE=1 SV=2	O35857	Timm44	17	0	1.31989	2.257	1.70999	79826000	82401000	75568000	92380000	78937000	66446000	88635000	82799000	95131000	98526000	132980000	95828000	7.92597e+07	9.89832e+07	1.24885	24.8847	0.320596	0.851027	0.136085	0.030392	p value < 0.05	✔️							✖️
166	Tricarboxylate transport protein, mitochondrial	Tricarboxylate transport protein, mitochondrial OS=Mus musculus OX=10090 GN=Slc25a1 PE=1 SV=1;tr|F6VVY4|F6VVY4	Q8JZU2	Slc25a1	15	163.493	2.50573	3.89082	1.55277	752260000	582890000	726980000	977460000	613000000	637880000	875910000	751420000	1015200000	922070000	954250000	838830000	7.15078e+08	8.92947e+08	1.24874	24.874	0.320473	0.850756	0.131766	0.028852	p value < 0.05	✔️						✖️
167	Prohibitin	Prohibitin OS=Mus musculus OX=10090 GN=Phb PE=1 SV=1;tr|Q5SQG5|Q5SQG5	P67778	Phb	28	99.8533	14.8127	22.6252	1.52742	2252200000	2487700000	2306800000	2850900000	2698000000	2174800000	2747100000	2922900000	3082000000	3118300000	3681300000	2872900000	2.46173e+09	3070750000	1.24739	24.7393	0.318917	0.847335	0.084102	0.0114941	p value < 0.05	✔️							✖️
168	Medium-chain specific acyl-CoA dehydrogenase, mitochondrial	Medium-chain specific acyl-CoA dehydrogenase, mitochondrial OS=Mus musculus OX=10090 GN=Acadm PE=1 SV=1	P45952	Acadm	29	308.729	8.03483	18.5437	2.30791	2328000000	2388500000	2549900000	3393300000	2457300000	2129100000	2951500000	2735100000	3514100000	3237100000	3632300000	2879400000	2.54102e+09	3158250000	1.24291	24.2908	0.31372	0.835909	0.125195	0.0258916	p value < 0.05	✔️							✖️
169	Stress-70 protein, mitochondrial	Stress-70 protein, mitochondrial OS=Mus musculus OX=10090 GN=Hspa9 PE=1 SV=3	P38647	Hspa9	48	251.185	26.7483	54.6823	2.04433	3809900000	4212500000	3426500000	4742400000	4330900000	3083000000	4747400000	4635000000	5015800000	5110600000	5365300000	4441900000	3934200000	4886000000	1.24193	24.193	0.312584	0.833412	0.103535	0.0172064	p value < 0.05	✔️							✖️
170	Peroxisomal carnitine O-octanoyltransferase	Peroxisomal carnitine O-octanoyltransferase OS=Mus musculus OX=10090 GN=Crot PE=1 SV=1	Q9DC50	Crot	32	451.825	3.97162	5.10208	1.28464	516080000	664700000	962860000	699260000	708760000	800960000	822850000	1118700000	820640000	803810000	871030000	968350000	7.25437e+08	9.00897e+08	1.24187	24.1868	0.312512	0.833255	0.16321	0.0467332	p value < 0.05	✔️			✔️				✖️
171	NAD(P) transhydrogenase, mitochondrial	NAD(P) transhydrogenase, mitochondrial OS=Mus musculus OX=10090 GN=Nnt PE=1 SV=2;tr|Q8C9V5|Q8C9V5	Q61941	Nnt	44	40.2422	1.63757	2.9272	1.78753	976410000	884700000	905940000	1261600000	911400000	932830000	1194300000	1000000000	1264600000	1257400000	1412600000	1158900000	9.78813e+08	1.21463e+09	1.24092	24.0924	0.311415	0.830844	0.112361	0.0204675	p value < 0.05	✔️						✖️
172	Aconitate hydratase, mitochondrial	Aconitate hydratase, mitochondrial OS=Mus musculus OX=10090 GN=Aco2 PE=1 SV=1	Q99KI0	Aco2	51	78.2635	9.01305	16.3853	1.81796	2750100000	2770700000	2458700000	3350700000	2733600000	2429700000	3319000000	3558000000	3538200000	3305500000	3656900000	2992500000	2.74892e+09	3.39502e+09	1.23504	23.5038	0.304555	0.815763	0.084102	0.0108794	p value < 0.05	✔️							✖️
173	Elongation factor Tu, mitochondrial	Elongation factor Tu, mitochondrial OS=Mus musculus OX=10090 GN=Tufm PE=1 SV=1;sp|Q8BFR5-2|EFTU	Q8BFR5	Tufm	35	76.0192	8.68848	15.4362	1.77662	1423500000	1634600000	1330800000	1755700000	1446500000	1126900000	1703700000	1593400000	1850900000	1855500000	2239200000	1499400000	1453000000	1790350000	1.23217	23.2175	0.301207	0.808402	0.154785	0.0416172	p value < 0.05	✔️							✖️
174	3-oxoacyl-[acyl-carrier-protein] synthase, mitochondrial	3-oxoacyl-[acyl-carrier-protein] synthase, mitochondrial OS=Mus musculus OX=10090 GN=Oxsm PE=1 SV=1	Q9D404	Oxsm	16	20.3634	1.1245	1.38656	1.23305	83871000	93346000	93470000	93742000	104880000	85071000	101480000	144770000	98894000	109720000	119280000	107720000	9.23967e+07	113644000	1.22996	22.9958	0.298609	0.80269	0.120317	0.0237932	p value < 0.05	✔️							✖️
175	Cytochrome c oxidase subunit 4 isoform 1, mitochondrial	Cytochrome c oxidase subunit 4 isoform 1, mitochondrial OS=Mus musculus OX=10090 GN=Cox4i1 PE=1 SV=2	P19783	Cox4i1	17	643.041	18.6773	29.5867	1.58409	2327500000	2457300000	2109900000	2854400000	2463700000	1967600000	2789900000	2736300000	3222500000	3169600000	2762100000	2754100000	2363400000	2905750000	1.22948	22.9479	0.298047	0.801454	0.0980972	0.0156999	p value < 0.05	✔️							✖️
176	Reactive oxygen species modulator 1	Reactive oxygen species modulator 1 OS=Mus musculus OX=10090 GN=Romo1 PE=2 SV=1	P60603	Romo1	3	144.16	1.11463	2.13267	1.91333	14249000	12667000	9608800	15233000	12916000	12004000	14346000	14036000	16626000	16745000	17319000	15150000	1.27796e+07	1.57037e+07	1.2288	22.8804	0.297255	0.799714	0.125195	0.0259485	p value < 0.05	✔️					✖️
177	Mitochondrial import receptor subunit TOM40 homolog	Mitochondrial import receptor subunit TOM40 homolog OS=Mus musculus OX=10090 GN=Tomm40 PE=1 SV=3	Q9QYA2	Tomm40	14	27.3235	0.607067	1.07899	1.77739	72271000	77279000	72774000	88637000	71526000	78695000	94004000	97643000	105770000	93466000	96907000	78329000	7.68637e+07	9.43532e+07	1.22754	22.7539	0.295769	0.796447	0.0853153	0.0123476	p value < 0.05	✔️						✖️
178	Delta(3,5)-Delta(2,4)-dienoyl-CoA isomerase, mitochondrial	Delta(3,5)-Delta(2,4)-dienoyl-CoA isomerase, mitochondrial OS=Mus musculus OX=10090 GN=Ech1 PE=1 SV=1;tr|F7B227|F7B227	O35459	Ech1	22	0	12.9279	22.0528	1.70583	888660000	1148700000	945720000	1347800000	1390600000	813000000	1299000000	1261900000	1294000000	1388800000	1469000000	1277800000	1089080000	1331750000	1.22282	22.2821	0.290213	0.784233	0.161758	0.0455103	p value < 0.05	✔️			✔️				✖️
179	4-aminobutyrate aminotransferase, mitochondrial	4-aminobutyrate aminotransferase, mitochondrial OS=Mus musculus OX=10090 GN=Abat PE=1 SV=1;sp|P61922-2|GABT	P61922	Abat	44	164.129	11.1967	20.0043	1.78663	1396300000	1556500000	1276600000	1791000000	1444300000	1118200000	1474400000	2084400000	1741100000	1864500000	1851900000	1470800000	1.43048e+09	1747850000	1.22186	22.186	0.289079	0.781739	0.169258	0.0498084	p value < 0.05	✔️							✖️
180	ATP synthase subunit beta, mitochondrial	ATP synthase subunit beta, mitochondrial OS=Mus musculus OX=10090 GN=Atp5f1b PE=1 SV=2	P56480	Atp5b	35	1530.94	176.963	286.015	1.61624	21395000000	26759000000	22035000000	26504000000	25576000000	20884000000	24647000000	33873000000	26520000000	29662000000	33059000000	27065000000	2.38588e+10	2.91377e+10	1.22125	22.1253	0.288362	0.780163	0.134103	0.0298658	p value < 0.05	✔️							✖️
181	28S ribosomal protein S27, mitochondrial	28S ribosomal protein S27, mitochondrial OS=Mus musculus OX=10090 GN=Mrps27 PE=1 SV=2	Q8BK72	Mrps27	9	26.0835	0.283055	0.33869	1.19655	24996000	25958000	25172000	26564000	25538000	17179000	25789000	34665000	27373000	29017000	30799000	29611000	24234500	2.95423e+07	1.21902	21.902	0.285721	0.774358	0.148777	0.0374632	p value < 0.05	✔️							✖️
182	Succinate-semialdehyde dehydrogenase, mitochondrial	Succinate-semialdehyde dehydrogenase, mitochondrial OS=Mus musculus OX=10090 GN=Aldh5a1 PE=1 SV=1	Q8BWF0	Aldh5a1	26	22.0376	2.56573	5.11888	1.9951	618270000	710660000	592550000	666580000	779040000	535390000	687640000	827960000	824210000	803690000	916780000	690050000	650415000	7.91722e+08	1.21726	21.7256	0.283633	0.769767	0.139377	0.0318797	p value < 0.05	✔️							✖️
183	Protoporphyrinogen oxidase	Protoporphyrinogen oxidase OS=Mus musculus OX=10090 GN=Ppox PE=1 SV=1;tr|A0A0A6YX50|A0A0A6YX50	P51175	Ppox	16	0	0.658923	1.05821	1.60597	36014000	42007000	30222000	51276000	35719000	35955000	44377000	43475000	44759000	48073000	54613000	45587000	3.85322e+07	46814000	1.21493	21.4933	0.280877	0.763708	0.149811	0.0389714	p value < 0.05	✔️							✖️
184	NADH dehydrogenase [ubiquinone] 1 beta subcomplex subunit 5, mitochondrial	NADH dehydrogenase [ubiquinone] 1 beta subcomplex subunit 5, mitochondrial OS=Mus musculus OX=10090 GN=Ndufb5 PE=1 SV=1;tr|D3Z568|D3Z568	Q9CQH3	Ndufb5	8	169.393	1.48505	2.23077	1.50215	144880000	160280000	137880000	172450000	158900000	132700000	171630000	170040000	202530000	187680000	171930000	193670000	1.51182e+08	1.82913e+08	1.20989	20.9891	0.274877	0.750518	0.0980972	0.0157274	p value < 0.05	✔️					✖️
185	Isoform 2 of Dynamin-like 120 kDa protein, mitochondrial	Isoform 2 of Dynamin-like 120 kDa protein, mitochondrial OS=Mus musculus OX=10090 GN=Opa1;tr|H7BX01|H7BX01	P58281	Opa1	40	39.4635	0.753647	1.31972	1.75112	155660000	158700000	157150000	214380000	154530000	143110000	183700000	176360000	209970000	191170000	230760000	191820000	1.63922e+08	1.97297e+08	1.2036	20.3603	0.26736	0.733993	0.147058	0.0365261	p value < 0.05	✔️					✖️
186	Mitochondrial import inner membrane translocase subunit Tim21	Mitochondrial import inner membrane translocase subunit Tim21 OS=Mus musculus OX=10090 GN=Timm21 PE=1 SV=2	Q8CCM6	Timm21	7	16.5588	0.247785	0.609737	2.46075	12371000	12079000	11845000	14352000	14139000	10501000	13766000	13414000	15108000	14756000	19097000	14353000	1.25478e+07	1.50823e+07	1.20199	20.1987	0.265421	0.729731	0.15897	0.0440485	p value < 0.05	✔️					✖️
187	39S ribosomal protein L47, mitochondrial	39S ribosomal protein L47, mitochondrial OS=Mus musculus OX=10090 GN=Mrpl47 PE=1 SV=2	Q8K2Y7	Mrpl47	3	16.2527	0.31127	0.601663	1.93293	12724000	12567000	11732000	15908000	10673000	10172000	14574000	16913000	15052000	14040000	14351000	13153000	12296000	14680500	1.19392	19.3925	0.255712	0.708386	0.162096	0.0458074	p value < 0.05	✔️							✖️
188	NADH dehydrogenase [ubiquinone] 1 alpha subcomplex subunit 13	NADH dehydrogenase [ubiquinone] 1 alpha subcomplex subunit 13 OS=Mus musculus OX=10090 GN=Ndufa13 PE=1 SV=3	Q9ERS2	Ndufa13	13	98.0359	5.94193	9.17325	1.54382	361440000	344030000	309150000	357500000	331910000	333430000	367990000	407380000	438120000	465770000	402790000	349370000	3.39577e+08	4.05237e+08	1.19336	19.3358	0.255027	0.70688	0.122661	0.0247159	p value < 0.05	✔️					✖️
189	Isocitrate dehydrogenase [NADP], mitochondrial	Isocitrate dehydrogenase [NADP], mitochondrial OS=Mus musculus OX=10090 GN=Idh2 PE=1 SV=3	P54071	Idh2	29	59.9417	5.33835	9.81298	1.83821	1313000000	1358600000	1168400000	1698100000	1277200000	1160200000	1563100000	1703800000	1667700000	1507700000	1638900000	1432700000	1329250000	1585650000	1.19289	19.2891	0.254462	0.705637	0.14131	0.0330884	p value < 0.05	✔️							✖️
190	NADH dehydrogenase [ubiquinone] 1 alpha subcomplex subunit 10, mitochondrial	NADH dehydrogenase [ubiquinone] 1 alpha subcomplex subunit 10, mitochondrial OS=Mus musculus OX=10090 GN=Ndufa10 PE=1 SV=1	Q99LC3	Ndufa10	27	127.514	4.64323	5.68973	1.22538	378840000	379960000	396950000	389350000	391630000	381020000	439540000	544760000	461320000	510840000	437700000	369070000	3.86292e+08	4.60538e+08	1.1922	19.2204	0.253631	0.70381	0.147152	0.0367191	p value < 0.05	✔️							✖️
191	Carbonic anhydrase 3	Carbonic anhydrase 3 OS=Mus musculus OX=10090 GN=Ca3 PE=1 SV=3	P16015	Ca3	19	0	8.36525	11.4588	1.36981	511720000	506930000	656110000	553910000	588330000	528040000	635220000	645080000	726370000	669530000	653150000	653890000	5.57507e+08	6.63873e+08	1.19079	19.079	0.251919	0.700047	0.105826	0.0180228	p value < 0.05					✔️			✖️
192	ATP synthase subunit alpha, mitochondrial	ATP synthase subunit alpha, mitochondrial OS=Mus musculus OX=10090 GN=Atp5f1a PE=1 SV=1;tr|D3Z6F5|D3Z6F5	Q03265	Atp5a1	46	479.405	51.721	92.6178	1.79072	22968000000	24633000000	21547000000	29634000000	21465000000	20553000000	25840000000	26058000000	27695000000	28042000000	31057000000	26733000000	2.34667e+10	2.75708e+10	1.17489	17.4893	0.23253	0.657422	0.162096	0.0457878	p value < 0.05	✔️							✖️
193	ATP-binding cassette sub-family B member 10, mitochondrial	ATP-binding cassette sub-family B member 10, mitochondrial OS=Mus musculus OX=10090 GN=Abcb10 PE=1 SV=1	Q9JI39	Abcb10	9	9.01639	0.23495	0.49725	2.11641	31830000	27390000	32620000	40450000	30279000	31470000	35966000	36305000	35367000	39346000	41976000	38296000	3.23398e+07	37876000	1.17119	17.1187	0.227972	0.647401	0.162927	0.046144	p value < 0.05	✔️						✖️
194	NADH dehydrogenase [ubiquinone] 1 alpha subcomplex subunit 9, mitochondrial	NADH dehydrogenase [ubiquinone] 1 alpha subcomplex subunit 9, mitochondrial OS=Mus musculus OX=10090 GN=Ndufa9 PE=1 SV=1;sp|Q9DC69|NDUA9	A0A0R3P9C8	Ndufa9	24	94.9147	9.96185	13.6095	1.36617	621390000	564250000	685170000	684610000	629490000	618870000	706340000	710740000	826660000	816400000	759210000	630160000	6.33963e+08	741585000	1.16976	16.976	0.226213	0.643534	0.15897	0.0439224	p value < 0.05	✔️							✖️
195	Calcium uniporter protein, mitochondrial	Calcium uniporter protein, mitochondrial OS=Mus musculus OX=10090 GN=Mcu PE=1 SV=2	Q3UMR5	Mcu	5	12.9652	0.208768	0.203693	0.975694	6868900	5515300	5952500	7319800	6235100	6237800	7065300	7404900	6944700	6990100	7625600	7871100	6354900	7316950	1.15139	15.1387	0.203373	0.593323	0.167887	0.0492246	p value < 0.05	✔️						✖️
196	Immunoglobulin heavy constant mu (Fragment)	Immunoglobulin heavy constant mu (Fragment) OS=Mus musculus OX=10090 GN=Ighm PE=1 SV=1;tr|A0A075B6A0|A0A075B6A0	A0A075B5P6	Ighm	8	0	0.197768	0.32499	1.64329	13258000	4465600	6997300	8164400	7727300	4700300	67730000	7968300	6444900	975632	12686000	3657400	7552150	1.6577e+07	2.19501	119.501	1.13423	2.63971	0.960006	0.939644	Not Regulated					✔️	✖️
197	Cofilin-2	Cofilin-2 OS=Mus musculus OX=10090 GN=Cfl2 PE=1 SV=1	P45591	Cfl2	2	0	0.210042	0.33064	1.57416	521180	806240	476960	701880	652440	455420	3848900	5969500	335750	537300	3724400	546760	602353	2.49377e+06	4.14004	314.004	2.04965	4.65217	0.22116	0.0837456	Not Regulated					✔️			✖️
198	Mitochondrial fission process protein 1	Mitochondrial fission process protein 1 OS=Mus musculus OX=10090 GN=Mtfp1 PE=1 SV=1	Q9CRB8	Mtfp1	6	25.7233	0.372333	1.18352	3.17867	11727000	4921600	4140400	15213000	8280700	14306000	6126000	30133000	9079900	21437000	30857000	25804000	9.76478e+06	2.05728e+07	2.10684	110.684	1.07508	2.50968	0.17432	0.0520894	Not Regulated	✔️						✖️
199	Microsomal glutathione S-transferase 3	Microsomal glutathione S-transferase 3 OS=Mus musculus OX=10090 GN=Mgst3 PE=1 SV=1	Q9CPU4	Mgst3	2	6.46726	0.348753	0.475638	1.36382	10338000	3652300	835090	5529900	10068000	11748000	12537000	26301000	18320000	10256000	8003500	5328600	7.02855e+06	1.34577e+07	1.91472	91.4717	0.937131	2.20642	0.21655	0.0810038	Not Regulated		✔️					✖️
200	Neutral cholesterol ester hydrolase 1	Neutral cholesterol ester hydrolase 1 OS=Mus musculus OX=10090 GN=Nceh1 PE=1 SV=1	Q8BLF1	Nceh1	10	9.01305	0.183203	0.38294	2.09025	4601000	5478100	9637200	2218400	5832700	12162000	15247000	12043000	8809700	4699100	10182000	21132000	6654900	12018800	1.80601	80.6008	0.852804	2.02103	0.174681	0.0528942	Not Regulated		✔️				✖️
201	Ethanolaminephosphotransferase 1	Ethanolaminephosphotransferase 1 OS=Mus musculus OX=10090 GN=Selenoi PE=1 SV=1;tr|Q8CET7|Q8CET7	Q80TA1	Ept1	2	22.7492	0	0	0	4080700	839980	5824400	6242300	795463	7527500	4562600	8001500	5768400	8176400	5980300	12224000	4.21839e+06	7452200	1.7666	76.6598	0.820974	1.95106	0.17512	0.0533116	Not Regulated		✔️					✖️
202	Predicted gene, 49373 (Fragment)	Predicted gene, 49373 (Fragment) OS=Mus musculus OX=10090 GN=Gm49373 PE=4 SV=1;sp|Q9CPW2-2|FDX2	Q9CPW2	Fdx1l	3	28.2338	0	0	0	5863100	4622000	835090	701880	8034500	3653400	4617700	9526000	5669200	7549700	8047600	4742600	3.95166e+06	6.69213e+06	1.6935	69.3499	0.760007	1.81703	0.176886	0.0553942	Not Regulated	✔️							✖️
203	NADH dehydrogenase [ubiquinone] 1 alpha subcomplex assembly factor 3	NADH dehydrogenase [ubiquinone] 1 alpha subcomplex assembly factor 3 OS=Mus musculus OX=10090 GN=Ndufaf3 PE=1 SV=1	Q9JKL4	Ndufaf3	7	15.6795	0.416387	0.9197	2.20876	17757000	13692000	19721000	2657100	22682000	15617000	19714000	41462000	18729000	26191000	29429000	20425000	15354350	2.59917e+07	1.69279	69.2788	0.759402	1.8157	0.178335	0.0559651	Not Regulated	✔️							✖️
204	28S ribosomal protein S28, mitochondrial	28S ribosomal protein S28, mitochondrial OS=Mus musculus OX=10090 GN=Mrps28 PE=1 SV=1	Q9CY16	Mrps28	7	25.1502	0.175625	1.06738	6.07763	23110000	25256000	12927000	18276000	24567000	2520700	18003000	29120000	26724000	34870000	40638000	30334000	1.77761e+07	2.99482e+07	1.68474	68.4742	0.752527	1.80059	0.185762	0.0603755	Not Regulated	✔️							✖️
205	Serine/threonine-protein phosphatase PGAM5, mitochondrial (Fragment)	Serine/threonine-protein phosphatase PGAM5, mitochondrial (Fragment) OS=Mus musculus OX=10090 GN=Pgam5 PE=1 SV=1;sp|Q8BX10-2|PGAM5	A0A0G2JG95	Pgam5	6	17.7492	0.63207	0.82439	1.30427	10581000	13554000	6623300	13772000	11813000	845277	14878000	10948000	15478000	14251000	21621000	17531000	9.53143e+06	15784500	1.65605	65.6048	0.727744	1.7461	0.215832	0.0797328	Not Regulated	✔️					✖️
206	Mitochondrial import receptor subunit TOM6 homolog	Mitochondrial import receptor subunit TOM6 homolog OS=Mus musculus OX=10090 GN=Tomm6 PE=3 SV=1	Q9CQN3	Tomm6	3	151.149	0	0	0	11777000	7718900	12477000	4235000	14028000	11795000	963076	28394000	15772000	19797000	17009000	19723000	1.03385e+07	1.6943e+07	1.63883	63.883	0.712666	1.71295	0.773274	0.669078	Not Regulated	✔️							✖️
207	39S ribosomal protein L24, mitochondrial	39S ribosomal protein L24, mitochondrial OS=Mus musculus OX=10090 GN=Mrpl24 PE=1 SV=1	Q9CQ06	Mrpl24	7	65.8807	0.278027	0.479155	1.72341	8047000	12570000	5054300	6622500	8381000	845277	6031500	10882000	11126000	11816000	14102000	12561000	6.92001e+06	1.10864e+07	1.60208	60.208	0.679947	1.64102	0.221986	0.0841968	Not Regulated	✔️							✖️
208	28S ribosomal protein S10, mitochondrial	28S ribosomal protein S10, mitochondrial OS=Mus musculus OX=10090 GN=Mrps10 PE=1 SV=1;tr|G5E8U8|G5E8U8	E9QJS0	Mrps10	3	49.452	0.182967	0.128685	0.703325	6097700	3630900	6845700	701880	5876300	3707400	8146900	7236000	6394700	7007000	7112300	6841200	4.47665e+06	7.12302e+06	1.59115	59.115	0.67007	1.61931	0.176087	0.0549241	Not Regulated	✔️							✖️
209	Succinate--hydroxymethylglutarate CoA-transferase	Succinate--hydroxymethylglutarate CoA-transferase OS=Mus musculus OX=10090 GN=Sugct PE=1 SV=2	Q7TNE1	Sugct	11	29.311	0.238682	0.504299	2.11284	26429000	13811000	20766000	5630300	19141000	18260000	15292000	51481000	32999000	23090000	23544000	19000000	17339550	2.75677e+07	1.58987	58.9872	0.668911	1.61676	0.22511	0.0863899	Not Regulated	✔️							✖️
210	3-alpha-hydroxysteroid dehydrogenase type 1	3-alpha-hydroxysteroid dehydrogenase type 1 OS=Mus musculus OX=10090 GN=Akr1c14 PE=1 SV=1	Q91WT7	Akr1c14	6	324.282	0.205777	0.334033	1.62328	8503600	839980	9849100	8866700	8315100	4644500	10157000	7277900	11967000	12385000	11440000	11769000	6.8365e+06	10832650	1.58453	58.4532	0.664057	1.60609	0.213585	0.0783455	Not Regulated					✔️			✖️
211	Evolutionarily conserved signaling intermediate in Toll pathway, mitochondrial	Evolutionarily conserved signaling intermediate in Toll pathway, mitochondrial OS=Mus musculus OX=10090 GN=Ecsit PE=1 SV=2;tr|A0A0R4J174|A0A0R4J174	Q9QZH6	Ecsit	3	37.1566	0.0955687	0.113802	1.19079	5141900	3116000	3855800	1742300	3890100	4796800	4581900	11222000	6209800	4613000	6113100	2896600	3757150	5939400	1.58083	58.0826	0.660678	1.59866	0.215832	0.0796577	Not Regulated	✔️							✖️
212	Transmembrane protein 11, mitochondrial	Transmembrane protein 11, mitochondrial OS=Mus musculus OX=10090 GN=Tmem11 PE=1 SV=1;tr|E9Q933|E9Q933	Q8BK08	Tmem11	3	21.5377	0.448512	0.850998	1.89738	32651000	26629000	33688000	52528000	795463	33977000	44935000	40114000	46803000	56432000	52107000	42422000	3.00447e+07	47135500	1.56884	56.8843	0.649701	1.57453	0.2844	0.133595	Not Regulated	✔️						✖️
213	ATP synthase, H+-transporting, mitochondrial F0 complex, subunit C2 (subunit 9) (Fragment)	ATP synthase, H+-transporting, mitochondrial F0 complex, subunit C2 (subunit 9) (Fragment) OS=Mus musculus OX=10090 GN=Atp5g2 PE=3 SV=1;sp|P56383|AT5G2	A0A087WQS5	Atp5g2	2	25.0729	0	0	0	1029900	3982600	1854800	1723300	1889400	1744200	1364100	5953700	4010800	2204100	3669900	1967200	2.03737e+06	3.19497e+06	1.56818	56.8184	0.649095	1.5732	0.285117	0.134821	Not Regulated	✔️							✖️
214	Mitochondrial import inner membrane translocase subunit Tim29	Mitochondrial import inner membrane translocase subunit Tim29 OS=Mus musculus OX=10090 GN=Timm29 PE=1 SV=1	Q8BGX2	Timm29	7	29.2202	0.210533	0.404295	1.92034	8925900	6902700	6455800	8606800	6312500	845277	10138000	5717400	10668000	9411300	11569000	11253000	6.3415e+06	9.79278e+06	1.54424	54.4239	0.626896	1.5244	0.238967	0.0961925	Not Regulated	✔️					✖️
215	Flotillin	Flotillin OS=Mus musculus OX=10090 GN=Flot2 PE=1 SV=1;sp|Q60634-3|FLOT2	Q5SS83	Flot2	7	22.6424	0.0773257	0.130417	1.6866	7462500	8035600	9365100	6232700	795463	15882000	9280100	19964000	8414900	9590000	11749000	14730000	7.96223e+06	12288000	1.54329	54.3287	0.626006	1.52244	0.261028	0.115289	Not Regulated					✔️			✖️
216	DNA damage-binding protein 1	DNA damage-binding protein 1 OS=Mus musculus OX=10090 GN=Ddb1 PE=1 SV=2	Q3U1J4	Ddb1	7	69.8928	0.0704718	0.03388	0.480759	13793000	15531000	835090	7227800	12661000	16450000	13673000	37850000	14429000	10294000	7137000	17602000	1.1083e+07	1.68308e+07	1.51862	51.862	0.602761	1.47134	0.396898	0.227564	Not Regulated					✔️			✖️
217	39S ribosomal protein L39, mitochondrial	39S ribosomal protein L39, mitochondrial OS=Mus musculus OX=10090 GN=Mrpl39 PE=1 SV=4	Q9JKF7	Mrpl39	7	22.3499	0.279805	0.588653	2.1038	21671000	22270000	22205000	20116000	23592000	845277	22788000	11227000	29951000	29850000	39128000	34006000	1.84499e+07	27825000	1.50814	50.814	0.59277	1.44937	0.354633	0.192913	Not Regulated	✔️							✖️
218	Alpha-1,3/1,6-mannosyltransferase ALG2	Alpha-1,3/1,6-mannosyltransferase ALG2 OS=Mus musculus OX=10090 GN=Alg2 PE=1 SV=2	Q9DBE8	Alg2	3	16.6471	0.0123955	0.0461633	3.7242	2956100	839980	3424100	1246900	795463	3283300	3247200	4881300	1988300	2859800	2659000	3185500	2.09097e+06	3136850	1.50019	50.0186	0.585142	1.4326	0.202208	0.0707667	Not Regulated					✔️	✖️
219	Uncharacterized protein	Uncharacterized protein OS=Mus musculus OX=10090 PE=4 SV=1	A0A338P6I9	Gm56451	2	0	0	0	0	4642400	7101200	5481000	701880	6663500	6681400	4814100	6798400	8799600	9574500	9235000	7592200	5.2119e+06	7802300	1.49702	49.7017	0.582091	1.4259	0.259715	0.11141	Not Regulated					✔️			✖️
220	Serine--tRNA ligase, mitochondrial	Serine--tRNA ligase, mitochondrial OS=Mus musculus OX=10090 GN=Sars2 PE=1 SV=2	Q9JJL8	Sars2	8	0	0.178178	0.36063	2.02399	8851700	10698000	7506400	9395900	7332300	845277	11588000	6803000	12319000	10109000	14594000	11250000	7.43826e+06	11110500	1.4937	49.3696	0.578886	1.41885	0.271804	0.121574	Not Regulated	✔️							✖️
221	Ester hydrolase C11orf54 homolog	Ester hydrolase C11orf54 homolog OS=Mus musculus OX=10090 PE=1 SV=1;tr|A0A1L1SSF8|A0A1L1SSF8	Q91V76	Q91V76	9	125.03	0.126553	0.0972167	0.768189	11946000	7280500	22291000	5879100	19574000	845277	9295100	23525000	20592000	18305000	15482000	13861000	1.13026e+07	16843350	1.49021	49.0213	0.575519	1.41145	0.272612	0.122276	Not Regulated					✔️			✖️
222	28S ribosomal protein S15, mitochondrial	28S ribosomal protein S15, mitochondrial OS=Mus musculus OX=10090 GN=Mrps15 PE=1 SV=2	Q9DC71	Mrps15	6	36.3976	0.0556967	0.145572	2.61365	8346500	9026400	7659800	701880	6933900	6702500	7626200	7866300	10987000	9553100	12652000	9210800	6561830	9.64923e+06	1.47051	47.0509	0.556316	1.36923	0.273768	0.12399	Not Regulated	✔️							✖️
223	28S ribosomal protein S14, mitochondrial	28S ribosomal protein S14, mitochondrial OS=Mus musculus OX=10090 GN=Mrps14 PE=1 SV=1;sp|Q9CR88|RT14	D3Z2K2	Mrps14	2	0	0.46385	0.817362	1.76212	5247000	7466900	6422300	6442100	795463	5675200	6857200	6544200	7951600	7234700	9276400	9221500	5.34149e+06	7847600	1.46918	46.9177	0.555008	1.36636	0.241686	0.0992073	Not Regulated	✔️							✖️
224	Lactoylglutathione lyase	Lactoylglutathione lyase OS=Mus musculus OX=10090 GN=Glo1 PE=1 SV=3;tr|A0A494BAF7|A0A494BAF7	Q9CPU0	Glo1	11	406.453	0.646858	0.842138	1.30189	25969000	839980	21790000	701880	42039000	10178000	14612000	16784000	23246000	30130000	35014000	27696000	1.69196e+07	2.45803e+07	1.45277	45.2769	0.538805	1.33074	0.249898	0.103825	Not Regulated					✔️			✖️
225	Acyl-coenzyme A thioesterase 3	Acyl-coenzyme A thioesterase 3 OS=Mus musculus OX=10090 GN=Acot3 PE=1 SV=1;sp|Q9QYR7-2|ACOT3	Q9QYR7	Acot3	11	11.8336	0.855507	1.18513	1.3853	35739000	27214000	55279000	54424000	67532000	71980000	36729000	134750000	61268000	70186000	67778000	82221000	52028000	7.54887e+07	1.45092	45.0924	0.536972	1.32671	0.273665	0.123322	Not Regulated				✔️				✖️
226	AP-2 complex subunit mu	AP-2 complex subunit mu OS=Mus musculus OX=10090 GN=Ap2m1 PE=1 SV=1;sp|P84091|AP2M1	Q3TWV4	Ap2m1	9	254.616	0.0393152	0.0476752	1.21264	19917000	14786000	9409300	19804000	3666800	36628000	25115000	30791000	21132000	22624000	24576000	25800000	1.73685e+07	2.50063e+07	1.43975	43.9751	0.525819	1.30219	0.209737	0.0754722	Not Regulated					✔️			✖️
227	Mitochondrial inner membrane protein OXA1L	Mitochondrial inner membrane protein OXA1L OS=Mus musculus OX=10090 GN=Oxa1l PE=1 SV=1	Q8BGA9	Oxa1l	4	0	0.061142	0.154744	2.53089	4834800	4725200	5089200	701880	4231900	3901900	5999100	4330300	6031400	5834600	6635000	4858300	3.91415e+06	5.61478e+06	1.43448	43.4485	0.520533	1.29057	0.247069	0.102034	Not Regulated	✔️						✖️
228	NADH dehydrogenase [ubiquinone] 1 beta subcomplex subunit 1	NADH dehydrogenase [ubiquinone] 1 beta subcomplex subunit 1 OS=Mus musculus OX=10090 GN=Ndufb1 PE=1 SV=1	P0DN34	Ndufb1	4	0	1.45153	1.84154	1.26869	54655000	58838000	32564000	19472000	65024000	33055000	83946000	90994000	61366000	56957000	42072000	41123000	4.39347e+07	62743000	1.4281	42.8098	0.514095	1.27641	0.234388	0.0925564	Not Regulated					✔️	✖️
229	Mitochondrial import inner membrane translocase subunit Tim10	Mitochondrial import inner membrane translocase subunit Tim10 OS=Mus musculus OX=10090 GN=Timm10 PE=1 SV=1	P62073	Timm10	6	34.8066	2.25911	4.95905	2.19514	26854000	22994000	3719300	10526000	19355000	9823800	16554000	7588500	22096000	21718000	42319000	22894000	15545350	2.21949e+07	1.42775	42.7753	0.513746	1.27565	0.40788	0.237909	Not Regulated	✔️							✖️
230	Iron-sulfur protein NUBPL	Iron-sulfur protein NUBPL OS=Mus musculus OX=10090 GN=Nubpl PE=1 SV=2	Q9CWD8	Nubpl	5	5.51111	0.125668	0.27379	2.17867	8987800	7905500	8576200	3119300	9009700	6742400	9220400	15208000	6901100	10891000	11587000	9432500	7390150	10540000	1.42622	42.6223	0.512199	1.27225	0.185145	0.0600594	Not Regulated	✔️							✖️
231	Elongation of very long chain fatty acids protein	Elongation of very long chain fatty acids protein OS=Mus musculus OX=10090 GN=Elovl5 PE=1 SV=1	D3Z0Z6	Elovl5	2	247.955	0	0	0	45020000	19447000	38497000	19827000	31399000	57156000	45453000	78394000	35231000	38607000	38792000	62198000	3.52243e+07	4.97792e+07	1.4132	41.3204	0.49897	1.24316	0.225562	0.0869604	Not Regulated		✔️					✖️
232	Thioredoxin, mitochondrial (Fragment)	Thioredoxin, mitochondrial (Fragment) OS=Mus musculus OX=10090 GN=Txn2 PE=1 SV=1;sp|P97493|THIOM	G3UZY2	Txn2	5	203.8	4.2717	4.58403	1.07312	113640000	139990000	95451000	82748000	173860000	90202000	128580000	288560000	130690000	156360000	162120000	109520000	1.15982e+08	1.62638e+08	1.40227	40.2274	0.487768	1.21854	0.219831	0.0829679	Not Regulated	✔️							✖️
233	Isochorismatase domain-containing protein 2B	Isochorismatase domain-containing protein 2B OS=Mus musculus OX=10090 GN=Isoc2b PE=1 SV=1	Q9DCC7	Isoc2b	5	17.4406	0.207835	0.358818	1.72646	16940000	9278500	12216000	5274300	15262000	11422000	12202000	30735000	13485000	6564100	19935000	15648000	1.17321e+07	1.64282e+07	1.40027	40.0272	0.485708	1.21401	0.429697	0.257333	Not Regulated					✔️			✖️
234	Mitochondrial fission regulator 1-like	Mitochondrial fission regulator 1-like OS=Mus musculus OX=10090 GN=Mtfr1l PE=1 SV=1;tr|D6RCX5|D6RCX5	Q9CWE0	Mtfr1l	6	65.3925	0.0930217	0.192852	2.07319	9005100	7687700	835090	16449000	14344000	9076100	12716000	22510000	7962200	15063000	14764000	7003900	9.56616e+06	1.33365e+07	1.39413	39.4134	0.479369	1.20007	0.385655	0.217969	Not Regulated	✔️							✖️
235	m-AAA protease-interacting protein 1, mitochondrial	m-AAA protease-interacting protein 1, mitochondrial OS=Mus musculus OX=10090 GN=Maip1 PE=1 SV=1	Q8BHE8	Maip1	3	7.08154	0.152856	0.370302	2.42255	13127000	13695000	13202000	21190000	13261000	13554000	18223000	24994000	30528000	15653000	20997000	12301000	14671500	2.04493e+07	1.39381	39.3813	0.479037	1.19934	0.185145	0.0599749	Not Regulated	✔️							✖️
236	28S ribosomal protein S30, mitochondrial	28S ribosomal protein S30, mitochondrial OS=Mus musculus OX=10090 GN=Mrps30 PE=1 SV=1	Q9D0G0	Mrps30	10	10.3843	0.144235	0.278895	1.93362	10103000	14580000	11422000	12380000	15560000	12131000	17550000	23304000	15108000	23932000	16358000	9893500	12696000	1.76909e+07	1.39342	39.3424	0.478635	1.19846	0.176087	0.0543253	Not Regulated	✔️							✖️
237	Signal recognition particle 14 kDa protein	Signal recognition particle 14 kDa protein OS=Mus musculus OX=10090 GN=Srp14 PE=1 SV=1;sp|P16254|SRP14	P16254	Srp14	6	63.9923	0.475842	0.651203	1.36853	12942000	9788000	16249000	8731600	15735000	845277	17467000	20279000	11736000	13504000	9509500	16879000	1.07151e+07	14895750	1.39016	39.0158	0.475249	1.19102	0.337691	0.180116	Not Regulated					✔️			✖️
238	Mannose-P-dolichol utilization defect 1 protein	Mannose-P-dolichol utilization defect 1 protein OS=Mus musculus OX=10090 GN=Mpdu1 PE=1 SV=1;sp|Q9R0Q9|MPU1	Q8R0J2	Mpdu1	4	43.5341	0.265372	0.300565	1.13262	21028000	13303000	27235000	9847400	20402000	21312000	32626000	40616000	27094000	14792000	17629000	24284000	1.88546e+07	26173500	1.38818	38.8178	0.473193	1.1865	0.28183	0.131685	Not Regulated					✔️		✖️
239	28S ribosomal protein S23, mitochondrial	28S ribosomal protein S23, mitochondrial OS=Mus musculus OX=10090 GN=Mrps23 PE=1 SV=1;tr|F7ARZ1|F7ARZ1	Q8VE22	Mrps23	7	35.6965	0.588242	0.842998	1.43308	37407000	47597000	13797000	47566000	48921000	11293000	39258000	71656000	45687000	41311000	47458000	40643000	3.44302e+07	4.76688e+07	1.38451	38.4508	0.469373	1.1781	0.252887	0.106171	Not Regulated	✔️							✖️
240	NADH-ubiquinone oxidoreductase chain 5	NADH-ubiquinone oxidoreductase chain 5 OS=Mus musculus OX=10090 GN=Mtnd5 PE=1 SV=3	P03921	Mtnd5	6	1873.33	0.231105	0.307437	1.33029	21546000	42370000	32252000	31102000	35328000	33209000	26756000	75040000	48658000	53187000	33127000	32687000	32634500	4.49092e+07	1.37613	37.6125	0.460612	1.15884	0.280473	0.129938	Not Regulated	✔️						✖️
241	Transmembrane emp24 domain-containing protein 5	Transmembrane emp24 domain-containing protein 5 OS=Mus musculus OX=10090 GN=Tmed5 PE=1 SV=1	Q9CXE7	Tmed5	7	50.9172	0.136815	0.179727	1.31365	643013	839980	835090	33459000	30600000	30432000	34235000	12155000	18801000	19524000	20287000	27868000	1.61348e+07	22145000	1.3725	37.2495	0.456801	1.15046	0.213585	0.0782563	Not Regulated		✔️				✖️
242	Armadillo repeat-containing protein 1	Armadillo repeat-containing protein 1 OS=Mus musculus OX=10090 GN=Armc1 PE=1 SV=1	Q9D7A8	Armc1	6	27.195	0.0349733	0.143062	4.09059	643013	2612000	939310	701880	2619100	2473700	1061600	3420900	1730300	2801000	1912800	2753900	1.66483e+06	2.28008e+06	1.36956	36.9556	0.453708	1.14366	0.335492	0.178734	Not Regulated					✔️			✖️
243	Solute carrier family 25 member 51 (Fragment)	Solute carrier family 25 member 51 (Fragment) OS=Mus musculus OX=10090 GN=Slc25a51 PE=1 SV=8;tr|A2AKV9|A2AKV9	A2AKW0	Slc25a51	4	26.998	0.250581	0.348288	1.38993	2008300	2008000	2146600	4940900	2357700	2521800	2680700	7979900	3310700	3875400	782550	3190800	2.66388e+06	3636675	1.36518	36.5178	0.449089	1.13351	0.727267	0.600687	Not Regulated	✔️						✖️
244	Serine protease hepsin	Serine protease hepsin OS=Mus musculus OX=10090 GN=Hpn PE=1 SV=3;sp|O35453-2|HEPS	O35453	Hpn	7	223.859	0.132513	0.0846027	0.63845	6046900	9599700	6578200	701880	795463	6635000	8788600	6650800	6773500	6045000	7577700	5550200	5.05952e+06	6.89763e+06	1.3633	36.3297	0.4471	1.12913	0.278949	0.128329	Not Regulated					✔️	✖️
245	N-acylethanolamine-hydrolyzing acid amidase	N-acylethanolamine-hydrolyzing acid amidase OS=Mus musculus OX=10090 GN=Naaa PE=1 SV=2;tr|G3XA18|G3XA18	Q9D7V9	Naaa	2	1.95388	0.0873657	0.157795	1.80615	6004400	6270600	8231900	701880	5851600	6048800	6923400	10659000	4744600	7739200	7825700	7106500	5.5182e+06	7.49973e+06	1.35909	35.9091	0.442642	1.11933	0.340184	0.182295	Not Regulated			✔️					✖️
246	Farnesyl pyrophosphate synthase	Farnesyl pyrophosphate synthase OS=Mus musculus OX=10090 GN=Fdps PE=1 SV=1;tr|A0A0G2JEA5|A0A0G2JEA5	Q920E5	Fdps	9	179.528	0.28486	0.46393	1.62862	26104000	8431500	30147000	10824000	26194000	25271000	19859000	54077000	22674000	26310000	27481000	21781000	2.11619e+07	28697000	1.35607	35.6068	0.43943	1.11227	0.335492	0.17864	Not Regulated	✔️							✖️
247	Extended synaptotagmin-1	Extended synaptotagmin-1 OS=Mus musculus OX=10090 GN=Esyt1 PE=1 SV=2;sp|Q3U7R1-2|ESYT1	Q3U7R1	Esyt1	4	7.35917	0.0449763	0.0511887	1.13812	2645300	1411700	2934500	1128300	2291400	3934000	3096900	4374400	3352400	2692400	2696200	3226200	2.39087e+06	3239750	1.35505	35.5053	0.438349	1.10989	0.202594	0.0711545	Not Regulated		✔️					✖️
248	Beta-hexosaminidase subunit alpha	Beta-hexosaminidase subunit alpha OS=Mus musculus OX=10090 GN=Hexa PE=1 SV=2	P29416	Hexa	9	20.2072	0.100276	0.266088	2.65355	14400000	32756000	9353200	9796800	18672000	24577000	24109000	42182000	18092000	19295000	19820000	23627000	1.82592e+07	2.45208e+07	1.34293	34.2933	0.425387	1.0814	0.285117	0.134723	Not Regulated			✔️					✖️
249	ATP synthase membrane subunit DAPIT, mitochondrial	ATP synthase membrane subunit DAPIT, mitochondrial OS=Mus musculus OX=10090 GN=Atp5md PE=1 SV=1	Q78IK2	Usmg5	3	699.133	9.96643	11.8628	1.19028	296420000	264050000	222550000	321010000	247860000	191530000	244170000	248030000	319920000	431960000	503950000	320580000	2.57237e+08	3.44768e+08	1.34028	34.0277	0.422531	1.07512	0.201627	0.0703117	Not Regulated	✔️					✖️
250	Transmembrane protein 205 (Fragment)	Transmembrane protein 205 (Fragment) OS=Mus musculus OX=10090 GN=Tmem205 PE=1 SV=1;sp|Q91XE8|TM205	A0A1L1SSA8	Tmem205	5	0	1.03024	1.42375	1.38196	189780000	148600000	208030000	194330000	90250000	133670000	277330000	103710000	190790000	214280000	229820000	273720000	1.60777e+08	2.14942e+08	1.3369	33.6896	0.418887	1.06711	0.305998	0.150647	Not Regulated	✔️						✖️
251	39S ribosomal protein L20, mitochondrial	39S ribosomal protein L20, mitochondrial OS=Mus musculus OX=10090 GN=Mrpl20 PE=1 SV=1	Q9CQL4	Mrpl20	3	80.6954	0	0	0	3327700	3397300	835090	3100700	3520900	2472100	5594000	3525100	4509200	3700300	3240400	1563100	2.77563e+06	3.68868e+06	1.32895	32.8953	0.41029	1.04821	0.428872	0.255771	Not Regulated	✔️							✖️
252	Adenylyl cyclase-associated protein 1	Adenylyl cyclase-associated protein 1 OS=Mus musculus OX=10090 GN=Cap1 PE=1 SV=4;tr|B1ARS0|B1ARS0	P40124	Cap1	6	46.946	0.0580373	0.112357	1.93594	1206600	1457900	1507600	1915900	795463	1778800	2307900	2747400	1383200	2233100	767640	2034200	1.44371e+06	1912240	1.32453	32.4532	0.405482	1.03764	0.451207	0.278943	Not Regulated					✔️			✖️
253	AFG3-like protein 1	AFG3-like protein 1 OS=Mus musculus OX=10090 GN=Afg3l1 PE=1 SV=2;sp|Q920A7-2|AFG31	Q920A7	Afg3l1	4	20.341	0.0878727	0.168316	1.91546	5796300	9205600	835090	11472000	5822700	6643300	9100800	8419300	8738700	10168000	9045800	7062100	6.62916e+06	8.75578e+06	1.3208	32.0797	0.401409	1.02869	0.322286	0.164661	Not Regulated	✔️						✖️
254	39S ribosomal protein L48, mitochondrial	39S ribosomal protein L48, mitochondrial OS=Mus musculus OX=10090 GN=Mrpl48 PE=1 SV=1;tr|E9QPQ8|E9QPQ8	A0A140LHT6	Mrpl48	2	29.8903	0.180747	0.373918	2.06874	13431000	12118000	8803600	18443000	12536000	845277	15076000	11251000	13813000	20153000	14147000	12935000	1.10295e+07	14562500	1.32033	32.0325	0.400893	1.02755	0.365315	0.200547	Not Regulated	✔️							✖️
255	Histidine ammonia-lyase	Histidine ammonia-lyase OS=Mus musculus OX=10090 GN=Hal PE=1 SV=1	P35492	Hal	9	282.472	0.360537	0.522978	1.45056	14614000	10098000	23885000	8927900	19240000	7856900	16564000	29945000	23801000	14073000	17219000	9836000	1.41036e+07	18573000	1.31689	31.6895	0.39714	1.0193	0.373762	0.207982	Not Regulated					✔️			✖️
256	Methylmalonic aciduria type A homolog, mitochondrial	Methylmalonic aciduria type A homolog, mitochondrial OS=Mus musculus OX=10090 GN=Mmaa PE=1 SV=1	Q8C7H1	Mmaa	9	16.2087	0.102593	0.205662	2.00465	14835000	15328000	6073700	8686700	12444000	12154000	13633000	8261100	16496000	25550000	13887000	13697000	11586900	1.5254e+07	1.31649	31.6488	0.396695	1.01832	0.351366	0.190478	Not Regulated	✔️							✖️
257	39S ribosomal protein L54, mitochondrial	39S ribosomal protein L54, mitochondrial OS=Mus musculus OX=10090 GN=Mrpl54 PE=1 SV=1	Q9CPW3	Mrpl54	4	39.1957	0.191383	0.387452	2.02448	8968000	9660000	6894600	10259000	10403000	845277	9500600	10623000	9373800	9969600	12989000	9371000	7.83831e+06	10304500	1.31463	31.4632	0.394659	1.01385	0.348727	0.188178	Not Regulated	✔️							✖️
258	Cysteine sulfinic acid decarboxylase	Cysteine sulfinic acid decarboxylase OS=Mus musculus OX=10090 GN=Csad PE=1 SV=1;sp|Q9DBE0|CSAD	Q9DBE0	Csad	8	278.674	0.208434	0.292422	1.40294	22409000	3706000	33215000	12095000	28039000	14559000	22696000	22249000	22247000	25417000	27600000	29555000	1.90038e+07	2.49607e+07	1.31345	31.3454	0.393366	1.011	0.290419	0.13914	Not Regulated					✔️			✖️
259	Protein arginine methyltransferase NDUFAF7, mitochondrial	Protein arginine methyltransferase NDUFAF7, mitochondrial OS=Mus musculus OX=10090 GN=Ndufaf7 PE=1 SV=4;sp|Q9CWG8-2|NDUF7	Q9CWG8	Ndufaf7	5	12.7608	0.0737563	0.191583	2.59751	6441800	6523000	8274000	4563800	7808100	5863900	9562400	11770000	9221100	6285700	9585100	5340200	6579100	8.62742e+06	1.31134	31.1337	0.391038	1.00589	0.246024	0.101353	Not Regulated	✔️							✖️
260	Single-stranded DNA-binding protein, mitochondrial	Single-stranded DNA-binding protein, mitochondrial OS=Mus musculus OX=10090 GN=Ssbp1 PE=1 SV=1;sp|Q9CYR0|SSBP	Q8R2K3	Ssbp1	6	32.2793	2.96082	4.01898	1.35739	61341000	57116000	59799000	32264000	103760000	40050000	57016000	92760000	62632000	84889000	88383000	78762000	59055000	77407000	1.31076	31.0761	0.390405	1.00449	0.220015	0.0831748	Not Regulated	✔️							✖️
261	Pterin-4-alpha-carbinolamine dehydratase	Pterin-4-alpha-carbinolamine dehydratase OS=Mus musculus OX=10090 GN=Pcbd1 PE=1 SV=2;tr|A0A1W2P7A4|A0A1W2P7A4	P61458	Pcbd1	6	438.822	0.0462533	0.185195	4.00393	14355000	8660000	16799000	15815000	18855000	845277	8416500	11614000	25152000	14552000	19898000	19079000	1.25549e+07	1.64519e+07	1.3104	31.04	0.390007	1.00362	0.433705	0.262442	Not Regulated					✔️			✖️
262	Peptidyl-prolyl cis-trans isomerase F, mitochondrial	Peptidyl-prolyl cis-trans isomerase F, mitochondrial OS=Mus musculus OX=10090 GN=Ppif PE=1 SV=1	Q99KR7	Ppif	9	0	3.37668	4.10012	1.21424	77389000	78779000	69993000	73979000	98588000	39369000	82154000	127250000	75672000	96079000	99952000	92027000	7.30162e+07	9.55223e+07	1.30824	30.8235	0.387622	0.998377	0.185145	0.0599916	Not Regulated	✔️							✖️
263	Alcohol dehydrogenase 1	Alcohol dehydrogenase 1 OS=Mus musculus OX=10090 GN=Adh1 PE=1 SV=2	P00329	Adh1	22	1370.97	2.49375	3.51453	1.40934	432570000	315630000	609840000	370020000	505210000	408620000	454300000	879940000	532030000	516370000	500720000	570190000	440315000	5.75592e+08	1.30723	30.7227	0.38651	0.995931	0.191423	0.0636707	Not Regulated					✔️			✖️
264	Unconventional myosin-Ib	Unconventional myosin-Ib OS=Mus musculus OX=10090 GN=Myo1b PE=1 SV=1;tr|E9Q580|E9Q580	E9QNH6	Myo1b	17	76.0936	0.18021	0.248722	1.38017	26330000	20036000	28161000	14260000	16200000	45585000	42229000	41847000	21019000	23214000	27996000	40519000	2.50953e+07	32804000	1.30718	30.7175	0.386453	0.995806	0.307607	0.151789	Not Regulated					✔️			✖️
265	28S ribosomal protein S25, mitochondrial	28S ribosomal protein S25, mitochondrial OS=Mus musculus OX=10090 GN=Mrps25 PE=1 SV=1	Q9D125	Mrps25	10	15.7512	0.40031	0.851032	2.12593	19900000	28355000	3231800	28233000	31933000	5267900	22154000	29526000	22946000	26424000	31022000	20279000	1.94868e+07	2.53918e+07	1.30303	30.3028	0.381869	0.985728	0.311109	0.155651	Not Regulated	✔️							✖️
266	Tubulin alpha chain (Fragment)	Tubulin alpha chain (Fragment) OS=Mus musculus OX=10090 GN=Tuba4a PE=1 SV=1;sp|P68368|TBA4A	A0A0A0MQA5	Tuba4a	2	223.95	0	0	0	3554500	3281200	6528300	2563600	5521700	9018900	6920300	10263000	3314500	7344800	4714300	7140700	5.07803e+06	6.61627e+06	1.30292	30.2919	0.381748	0.985462	0.389595	0.221897	Not Regulated					✔️			✖️
267	Phospholipase A2 group XV	Phospholipase A2 group XV OS=Mus musculus OX=10090 GN=Pla2g15 PE=1 SV=1	Q8VEB4	Pla2g15	11	5.90608	0.463962	0.654752	1.41122	68539000	53763000	83998000	34963000	74352000	59102000	64631000	108970000	62303000	74193000	85020000	92752000	6.24528e+07	81311500	1.30197	30.1967	0.380692	0.983143	0.216307	0.0802884	Not Regulated			✔️					✖️
268	Fumarylacetoacetate hydrolase domain-containing 2A	Fumarylacetoacetate hydrolase domain-containing 2A OS=Mus musculus OX=10090 GN=Fahd2a PE=1 SV=1;sp|Q3TC72|FAHD2	A0A0R4J094	Fahd2	14	14.6872	1.65794	2.31418	1.39582	168320000	173340000	147330000	122980000	211730000	110300000	168930000	279440000	199930000	187860000	216920000	162240000	1.55667e+08	2.02553e+08	1.3012	30.1199	0.379842	0.981273	0.169674	0.0501719	Not Regulated					✔️			✖️
269	Glutaredoxin-related protein 5, mitochondrial	Glutaredoxin-related protein 5, mitochondrial OS=Mus musculus OX=10090 GN=Glrx5 PE=1 SV=1;sp|Q80Y14|GLRX5	A0A1Y7VN70	Glrx5	3	75.4214	2.71073	4.16107	1.53503	184370000	238730000	157770000	242490000	218840000	130260000	202860000	406580000	218880000	225880000	237670000	214180000	195410000	2.51008e+08	1.28452	28.4521	0.361231	0.940359	0.254024	0.107211	Not Regulated	✔️							✖️
270	Protein Mpv17	Protein Mpv17 OS=Mus musculus OX=10090 GN=Mpv17 PE=1 SV=1;tr|E9Q1I6|E9Q1I6	D3YWI4	Mpv17	3	27.9102	0.501105	1.04701	2.0894	11820000	11484000	10892000	7038100	14326000	15566000	13215000	20438000	13408000	16984000	14794000	12505000	11854350	15224000	1.28425	28.4254	0.360931	0.939699	0.198634	0.0679048	Not Regulated	✔️						✖️
271	N-acetylglutamate synthase, mitochondrial	N-acetylglutamate synthase, mitochondrial OS=Mus musculus OX=10090 GN=Nags PE=1 SV=2;sp|Q8R4H7-2|NAGS	Q8R4H7	Nags	11	68.1658	0.247637	0.395685	1.59784	33933000	24551000	39944000	41692000	42254000	34141000	36823000	82361000	40924000	44646000	44048000	28693000	3.60858e+07	4.62492e+07	1.28164	28.1643	0.357995	0.933244	0.373677	0.207469	Not Regulated	✔️							✖️
272	T-complex protein 1 subunit alpha	T-complex protein 1 subunit alpha OS=Mus musculus OX=10090 GN=Tcp1 PE=1 SV=3;sp|P11983-2|TCPA	P11983	Tcp1	16	181.841	0.279613	0.481498	1.72201	34989000	22095000	37328000	43700000	46461000	51543000	36695000	49941000	43546000	50477000	56014000	64660000	3.93527e+07	5.02222e+07	1.27621	27.6207	0.351863	0.919764	0.225562	0.086953	Not Regulated					✔️			✖️
273	ATP synthase subunit epsilon, mitochondrial	ATP synthase subunit epsilon, mitochondrial OS=Mus musculus OX=10090 GN=Atp5f1e PE=1 SV=2	P56382	Atp5e	3	707.789	2.25007	3.6415	1.6184	335170000	286140000	309620000	459580000	287570000	265750000	376010000	245900000	432950000	518860000	480260000	426260000	3.23972e+08	4.13373e+08	1.27596	27.5955	0.351578	0.919137	0.241686	0.0985575	Not Regulated	✔️							✖️
274	Napsin-A	Napsin-A OS=Mus musculus OX=10090 GN=Napsa PE=1 SV=1	O09043	Napsa	4	0.801709	0.452488	0.523242	1.15636	53385000	71206000	99575000	39626000	91731000	59168000	58246000	118230000	59167000	100160000	84852000	107940000	6.91152e+07	8.80992e+07	1.27467	27.4672	0.350126	0.915946	0.333996	0.175028	Not Regulated					✔️			✖️
275	Carbonic anhydrase 14	Carbonic anhydrase 14 OS=Mus musculus OX=10090 GN=Ca14 PE=1 SV=1	Q9WVT6	Ca14	3	20.2573	0.110806	0.108133	0.975881	6173000	2669100	4884400	1304000	4655700	4521000	5449800	7297500	3799700	3577300	6633100	4085800	4.03453e+06	5.14053e+06	1.27413	27.4133	0.349516	0.914605	0.382259	0.215095	Not Regulated					✔️	✖️
276	RNA-binding motif protein 47	RNA-binding motif protein 47 OS=Mus musculus OX=10090 GN=Rbm47 PE=1 SV=1;sp|Q91WT8-2|RBM47	D3YXZ5	Rbm47	4	21.6939	0.27312	0.230295	0.843201	7949100	4059300	9062000	1919400	4591400	9075200	11770000	12899000	4835300	5950600	4806200	6417100	6109400	7779700	1.2734	27.3398	0.348684	0.912775	0.489584	0.315802	Not Regulated					✔️			✖️
277	Gamma-interferon-inducible lysosomal thiol reductase	Gamma-interferon-inducible lysosomal thiol reductase OS=Mus musculus OX=10090 GN=Ifi30 PE=1 SV=3	Q9ESY9	Ifi30	6	0	0.150683	0.119827	0.795222	6828200	5791500	11627000	2710800	10093000	10079000	10435000	14399000	7057400	9075900	8814900	9850100	7.85492e+06	9.93872e+06	1.26529	26.5286	0.339464	0.892505	0.338102	0.180546	Not Regulated			✔️					✖️
278	Dihydrolipoyllysine-residue acetyltransferase component of pyruvate dehydrogenase complex, mitochondrial	Dihydrolipoyllysine-residue acetyltransferase component of pyruvate dehydrogenase complex, mitochondrial OS=Mus musculus OX=10090 GN=Dlat PE=1 SV=2	Q8BMF4	Dlat	22	34.5225	1.6378	2.7095	1.65435	813900000	840050000	789990000	572000000	894820000	812980000	796940000	1473100000	923710000	979320000	982900000	817930000	787290000	995650000	1.26465	26.4655	0.338744	0.890922	0.200914	0.0693136	Not Regulated	✔️							✖️
279	Elongation factor Ts, mitochondrial	Elongation factor Ts, mitochondrial OS=Mus musculus OX=10090 GN=Tsfm PE=1 SV=1	Q9CZR8	Tsfm	8	12.7908	0.398252	0.818723	2.05579	24895000	18192000	31744000	41635000	27810000	24673000	36565000	69235000	30215000	25663000	30778000	20686000	2.81582e+07	3.55237e+07	1.26158	26.1576	0.335227	0.883192	0.517212	0.345373	Not Regulated	✔️							✖️
280	Dynamin-2	Dynamin-2 OS=Mus musculus OX=10090 GN=Dnm2 PE=1 SV=2;sp|P39054-2|DYN2	G3UZZ3	Dnm2	13	25.3043	0.111188	0.101031	0.90865	14284000	7211700	15798000	3912100	11589000	20196000	16206000	13257000	9578300	17416000	16014000	19612000	1.21651e+07	1.53472e+07	1.26157	26.1574	0.335225	0.883187	0.353578	0.192119	Not Regulated					✔️			✖️
281	Formimidoyltransferase-cyclodeaminase	Formimidoyltransferase-cyclodeaminase OS=Mus musculus OX=10090 GN=Ftcd PE=1 SV=1	Q91XD4	Ftcd	15	161.68	0.390352	0.59933	1.53536	37423000	38530000	43097000	34197000	36211000	30610000	38636000	71801000	42609000	41141000	43277000	39630000	36678000	4.61823e+07	1.25913	25.9129	0.332426	0.877034	0.207364	0.0738625	Not Regulated					✔️			✖️
282	4a-hydroxytetrahydrobiopterin dehydratase	4a-hydroxytetrahydrobiopterin dehydratase OS=Mus musculus OX=10090 GN=Pcbd2 PE=1 SV=1;sp|Q9CZL5|PHS2	A0A0R4J1R7	Pcbd2	10	47.9024	1.06543	0.66754	0.626546	3653900	25544000	12983000	18543000	24260000	9697600	20555000	31253000	21363000	18454000	19546000	7613700	15780250	19797450	1.25457	25.4571	0.327195	0.865533	0.501365	0.32778	Not Regulated	✔️							✖️
283	V-type proton ATPase subunit B, brain isoform	V-type proton ATPase subunit B, brain isoform OS=Mus musculus OX=10090 GN=Atp6v1b2 PE=1 SV=1;tr|Q91YH6|Q91YH6	P62814	Atp6v1b2	10	27.2707	0.295473	0.551377	1.86608	16418000	23414000	14666000	11334000	18650000	2362900	20930000	27458000	20058000	13071000	13272000	14096000	14474150	18147500	1.25379	25.3787	0.326292	0.863549	0.433417	0.261456	Not Regulated					✔️			✖️
284	OCIA domain-containing protein 2	OCIA domain-containing protein 2 OS=Mus musculus OX=10090 GN=Ociad2 PE=1 SV=1;tr|A0A0J9YU93|A0A0J9YU93	Q9D8W7	Ociad2	5	19.6761	0.936792	1.39998	1.49444	59949000	39560000	53103000	53408000	60809000	36587000	61216000	42041000	68389000	76136000	66524000	65682000	5.05693e+07	6.33313e+07	1.25237	25.2366	0.324657	0.859954	0.2186	0.082367	Not Regulated	✔️							✖️
285	Isochorismatase domain-containing protein 2A	Isochorismatase domain-containing protein 2A OS=Mus musculus OX=10090 GN=Isoc2a PE=1 SV=1	P85094	Isoc2a	11	61.148	5.09728	6.17812	1.21204	581040000	792340000	646310000	446220000	878080000	571030000	533850000	1260900000	614770000	920520000	912800000	660190000	6.52503e+08	8.17172e+08	1.25236	25.2364	0.324654	0.859948	0.375399	0.209362	Not Regulated	✔️							✖️
286	Uricase	Uricase OS=Mus musculus OX=10090 GN=Uox PE=1 SV=2;tr|A0A0G2JG44|A0A0G2JG44	P25688	Uox	34	1125.98	99.4655	323.323	3.25061	8560300000	10011000000	10040000000	12702000000	9738300000	11481000000	10471000000	9774600000	12698000000	12575000000	13671000000	18994000000	10422100000	13030600000	1.25029	25.0285	0.322258	0.854679	0.225766	0.0871797	Not Regulated					✔️			✖️
287	Hydroxyacyl-coenzyme A dehydrogenase, mitochondrial	Hydroxyacyl-coenzyme A dehydrogenase, mitochondrial OS=Mus musculus OX=10090 GN=Hadh PE=1 SV=2	Q61425	Hadh	26	220.035	32.5268	51.6573	1.58815	2103300000	2617200000	2058500000	2992600000	3005400000	1814800000	2302900000	3555800000	2816600000	3116900000	3688600000	2761800000	2.43197e+09	3.04043e+09	1.2502	25.0195	0.322154	0.854451	0.19226	0.0646464	Not Regulated	✔️							✖️
288	Cytochrome c oxidase subunit 5A, mitochondrial	Cytochrome c oxidase subunit 5A, mitochondrial OS=Mus musculus OX=10090 GN=Cox5a PE=1 SV=2	P12787	Cox5a	10	0	9.62303	17.9988	1.87039	1651900000	1747100000	1384300000	1836800000	2104600000	1170100000	1730900000	1466100000	2258900000	2378800000	2429800000	2100000000	1.64913e+09	2060750000	1.2496	24.9596	0.321461	0.852929	0.216448	0.0804762	Not Regulated	✔️							✖️
289	Cytochrome c oxidase subunit 1	Cytochrome c oxidase subunit 1 OS=Mus musculus OX=10090 GN=Mtco1 PE=1 SV=2	P00397	Mtco1	4	7074.24	0.153225	0.277419	1.81054	73448000	80272000	73084000	102480000	79957000	87810000	117370000	148850000	127380000	76400000	74989000	75891000	8.28418e+07	103480000	1.24913	24.9127	0.320921	0.85174	0.333996	0.176042	Not Regulated	✔️						✖️
290	NADH-ubiquinone oxidoreductase chain 4	NADH-ubiquinone oxidoreductase chain 4 OS=Mus musculus OX=10090 GN=Mtnd4 PE=1 SV=1	P03911	Mtnd4	6	3640.39	0.355482	0.594752	1.67309	14411000	24227000	18287000	32039000	24512000	25646000	17762000	40399000	40787000	32612000	24256000	17859000	23187000	2.89458e+07	1.24836	24.8365	0.32004	0.849803	0.475153	0.30175	Not Regulated	✔️						✖️
291	NADH dehydrogenase [ubiquinone] 1 alpha subcomplex subunit 7	NADH dehydrogenase [ubiquinone] 1 alpha subcomplex subunit 7 OS=Mus musculus OX=10090 GN=Ndufa7 PE=1 SV=3	Q9Z1P6	Ndufa7	13	260.489	21.2479	47.716	2.24568	60950000	74532000	61924000	66978000	71082000	59920000	66686000	47129000	71286000	90782000	110350000	107110000	6.58977e+07	8.22238e+07	1.24775	24.775	0.319329	0.848242	0.35768	0.195815	Not Regulated	✔️							✖️
292	39S ribosomal protein L17, mitochondrial	39S ribosomal protein L17, mitochondrial OS=Mus musculus OX=10090 GN=Mrpl17 PE=1 SV=1;tr|A0A1B0GSV1|A0A1B0GSV1	Q9D8P4	Mrpl17	4	113.286	0	0.375473	0	11342000	20988000	12887000	12241000	12480000	8863600	14544000	13975000	18343000	15482000	21359000	14517000	13133600	16370000	1.24642	24.6421	0.317792	0.844862	0.223999	0.0854578	Not Regulated	✔️							✖️
293	FAD synthase	FAD synthase OS=Mus musculus OX=10090 GN=Flad1 PE=1 SV=1;sp|Q8R123-2|FAD1	Q8R123	Flad1	11	28.7885	0.239272	0.242695	1.01431	16684000	14685000	20864000	20598000	14641000	12906000	25637000	25078000	20629000	19088000	19918000	14664000	1.67297e+07	2.08357e+07	1.24543	24.5432	0.316647	0.842344	0.218385	0.0821499	Not Regulated	✔️							✖️
294	Isoform 2 of SRA stem-loop-interacting RNA-binding protein, mitochondrial	Isoform 2 of SRA stem-loop-interacting RNA-binding protein, mitochondrial OS=Mus musculus OX=10090 GN=Slirp;sp|Q9D8T7|SLIRP	Q9D8T7	Slirp	6	54.5276	2.04412	3.06648	1.50015	28665000	39713000	31254000	36142000	35931000	15693000	37082000	28758000	31262000	49927000	46804000	39362000	31233000	3.88658e+07	1.24438	24.4384	0.315431	0.839673	0.301154	0.147243	Not Regulated	✔️							✖️
295	Frataxin, mitochondrial	Frataxin, mitochondrial OS=Mus musculus OX=10090 GN=Fxn PE=1 SV=1	O35943	Fxn	5	21.1393	0.80589	1.27363	1.58041	77428000	74938000	51209000	97626000	93478000	50689000	91320000	96280000	105880000	67333000	108690000	84627000	74228000	92355000	1.24421	24.4207	0.315227	0.839222	0.238967	0.0963024	Not Regulated	✔️							✖️
296	Mitochondrial import inner membrane translocase subunit Tim10 B	Mitochondrial import inner membrane translocase subunit Tim10 B OS=Mus musculus OX=10090 GN=Timm10b PE=1 SV=1;tr|D3YVK5|D3YVK5	Q9WV96	Timm10b	5	61.6594	0.68464	0.96537	1.41004	9280000	9576100	10579000	10930000	12967000	845277	12913000	8574800	10989000	12201000	13437000	8840300	9.02956e+06	1.11592e+07	1.23585	23.585	0.305503	0.817847	0.433417	0.261416	Not Regulated	✔️							✖️
297	Enoyl-CoA hydratase domain-containing protein 2, mitochondrial	Enoyl-CoA hydratase domain-containing protein 2, mitochondrial OS=Mus musculus OX=10090 GN=Echdc2 PE=1 SV=2;sp|Q3TLP5-2|ECHD2	Q3TLP5	Echdc2	11	83.6756	4.81412	6.59598	1.37013	522030000	517820000	456400000	654180000	644730000	335330000	636000000	589720000	633830000	639310000	739410000	620570000	5.21748e+08	643140000	1.23266	23.2663	0.301779	0.809659	0.174681	0.0524148	Not Regulated	✔️							✖️
298	T-complex protein 1 subunit zeta	T-complex protein 1 subunit zeta OS=Mus musculus OX=10090 GN=Cct6a PE=1 SV=3;tr|A0A571BEL9|A0A571BEL9	P80317	Cct6a	16	0	0.435792	0.642033	1.47326	37468000	32747000	33401000	65910000	49352000	58598000	40653000	68335000	49445000	53123000	66350000	64005000	46246000	5.69852e+07	1.23222	23.2218	0.301258	0.808514	0.281021	0.130606	Not Regulated					✔️			✖️
299	Proteasome subunit alpha type-2	Proteasome subunit alpha type-2 OS=Mus musculus OX=10090 GN=Psma2 PE=1 SV=3;tr|Q8BKE0|Q8BKE0	P49722	Psma2	7	54.8364	0.217485	0.172862	0.794821	5639100	2931000	10947000	2797100	11400000	4599300	7588300	15985000	5074700	3808300	8789200	5883800	6.38558e+06	7.85488e+06	1.2301	23.0096	0.298771	0.803047	0.575222	0.40549	Not Regulated					✔️			✖️
300	Complement component C8 gamma chain	Complement component C8 gamma chain OS=Mus musculus OX=10090 GN=C8g PE=1 SV=1;tr|Q9DAC2|Q9DAC2	Q8VCG4	C8g	6	311.56	0.70675	0.748593	1.05921	42681000	32319000	40175000	17378000	39181000	36510000	47932000	37322000	48477000	35673000	41252000	45279000	3.47073e+07	4.26558e+07	1.22902	22.9015	0.297503	0.800258	0.259715	0.113988	Not Regulated					✔️			✖️
301	Mitochondrial-processing peptidase subunit alpha	Mitochondrial-processing peptidase subunit alpha OS=Mus musculus OX=10090 GN=Pmpca PE=1 SV=1;tr|A2AIW9|A2AIW9	Q9DC61	Pmpca	23	31.8412	1.43008	2.11902	1.48174	120840000	129760000	111740000	147980000	123700000	78549000	123260000	174710000	141830000	145340000	162770000	126630000	118761500	1.45757e+08	1.22731	22.7306	0.295495	0.795844	0.193929	0.0654494	Not Regulated	✔️							✖️
302	Isoform 2 of Rab GDP dissociation inhibitor beta	Isoform 2 of Rab GDP dissociation inhibitor beta OS=Mus musculus OX=10090 GN=Gdi2;sp|Q61598|GDIB	Q61598	Gdi2	8	258.093	0.173628	0.246374	1.41897	14991000	10702000	16962000	8057000	15533000	13979000	15642000	20954000	18480000	15374000	15548000	12444000	1.33707e+07	16407000	1.22709	22.7089	0.29524	0.795284	0.266223	0.118081	Not Regulated					✔️			✖️
303	Cytochrome c oxidase subunit NDUFA4	Cytochrome c oxidase subunit NDUFA4 OS=Mus musculus OX=10090 GN=Ndufa4 PE=1 SV=2;tr|A0A0N4SVQ1|A0A0N4SVQ1	A0A0N4SVQ1	Ndufa4	7	830.063	4.24245	4.893	1.15334	1080900000	1027500000	907010000	1053100000	779320000	866330000	1102000000	834550000	1432300000	1213000000	1137900000	1291000000	952360000	1.16846e+09	1.22691	22.6908	0.295027	0.794816	0.190974	0.0631418	Not Regulated	✔️							✖️
304	Retinol dehydrogenase 13	Retinol dehydrogenase 13 OS=Mus musculus OX=10090 GN=Rdh13 PE=1 SV=1;sp|Q8CEE7|RDH13	A0A0R4J1N8	Rdh13	4	0	0.389435	0.681262	1.74936	3294300	2573400	4208200	4426200	3886700	3925400	4404400	3650900	3574200	4109500	6609500	5022200	3.71903e+06	4.56178e+06	1.2266	22.6605	0.29467	0.794031	0.284837	0.134156	Not Regulated	✔️							✖️
305	Methylmalonyl-CoA epimerase, mitochondrial	Methylmalonyl-CoA epimerase, mitochondrial OS=Mus musculus OX=10090 GN=Mcee PE=1 SV=1	Q9D1I5	Mcee	7	83.1166	2.4029	2.23175	0.928774	106790000	95175000	96397000	52414000	129660000	71460000	93224000	171880000	88355000	105280000	136370000	81834000	9.19827e+07	1.12824e+08	1.22658	22.6577	0.294638	0.79396	0.39991	0.230285	Not Regulated	✔️							✖️
306	39S ribosomal protein L44, mitochondrial	39S ribosomal protein L44, mitochondrial OS=Mus musculus OX=10090 GN=Mrpl44 PE=1 SV=3;sp|Q9CY73-2|RM44	Q9CY73	Mrpl44	7	25.1911	0.350955	0.694583	1.97912	7187300	14623000	8937300	13623000	12647000	8084800	10191000	17650000	11782000	17137000	13359000	9514500	10850400	13272250	1.2232	22.3204	0.290665	0.785226	0.358074	0.196349	Not Regulated	✔️							✖️
307	T-complex protein 1 subunit epsilon	T-complex protein 1 subunit epsilon OS=Mus musculus OX=10090 GN=Cct5 PE=1 SV=1	P80316	Cct5	15	103.29	0.225277	0.322428	1.43125	15552000	15032000	12171000	6385500	22051000	27072000	7637600	18613000	18755000	19582000	25740000	29857000	16377250	2.00308e+07	1.22308	22.3085	0.290525	0.784917	0.5818	0.414483	Not Regulated					✔️			✖️
308	Acyl-coenzyme A synthetase ACSM1, mitochondrial	Acyl-coenzyme A synthetase ACSM1, mitochondrial OS=Mus musculus OX=10090 GN=Acsm1 PE=1 SV=1;tr|D3Z106|D3Z106	Q91VA0	Acsm1	33	134.225	9.30538	14.0522	1.51012	3099500000	3697600000	3275800000	4127300000	3817200000	3066600000	3873300000	5934400000	3816200000	4389600000	4315700000	3377900000	3514000000	4.28452e+09	1.21927	21.9271	0.286018	0.775011	0.213585	0.0778362	Not Regulated	✔️							✖️
309	Heterogeneous nuclear ribonucleoprotein Q	Heterogeneous nuclear ribonucleoprotein Q OS=Mus musculus OX=10090 GN=Syncrip PE=1 SV=1;sp|Q7TMK9-2|HNRPQ	G3UZI2	Syncrip	13	22.5148	0.3611	0.36539	1.01188	67727000	44797000	67160000	45839000	51243000	83078000	92260000	106510000	57715000	67216000	51285000	63694000	59974000	7.31133e+07	1.21908	21.9084	0.285797	0.774525	0.386896	0.218911	Not Regulated		✔️						✖️
310	3 beta-hydroxysteroid dehydrogenase type 7	3 beta-hydroxysteroid dehydrogenase type 7 OS=Mus musculus OX=10090 GN=Hsd3b7 PE=1 SV=1;sp|Q9EQC1|3BHS7	D3Z3X1	Hsd3b7	9	285.283	0.54445	0.561627	1.03155	25613000	19922000	36065000	15137000	26142000	35176000	24350000	70816000	23321000	29323000	23027000	21762000	26342500	3.20998e+07	1.21856	21.8557	0.285174	0.773154	0.667991	0.521308	Not Regulated		✔️					✖️
311	28S ribosomal protein S29, mitochondrial	28S ribosomal protein S29, mitochondrial OS=Mus musculus OX=10090 GN=Dap3 PE=1 SV=1;sp|Q9ER88|RT29	G3X9M0	Dap3	9	37.1972	0.287961	0.638723	2.21809	45757000	49850000	38955000	38528000	37988000	18294000	42526000	46469000	58962000	39534000	55184000	35993000	3.82287e+07	4.64447e+07	1.21492	21.4917	0.280858	0.763667	0.333996	0.176393	Not Regulated	✔️							✖️
312	39S ribosomal protein L13, mitochondrial	39S ribosomal protein L13, mitochondrial OS=Mus musculus OX=10090 GN=Mrpl13 PE=1 SV=1;tr|F7CXG9|F7CXG9	Q9D1P0	Mrpl13	11	0	0.796458	1.61929	2.03311	27390000	26727000	21131000	28251000	25363000	18738000	30778000	21423000	29676000	32505000	35974000	28950000	24600000	2.98843e+07	1.21481	21.481	0.280731	0.763387	0.21655	0.0810543	Not Regulated	✔️							✖️
313	Protein TASOR 2	Protein TASOR 2 OS=Mus musculus OX=10090 GN=Tasor2 PE=1 SV=2	Q5DTT3	Fam208b	2	4.42974	0	0	0	6716600	5390700	6677700	7743200	4784800	5500600	963076	7393400	6904600	7049300	13308000	9063400	6135600	7.44696e+06	1.21373	21.373	0.279448	0.760566	0.959807	0.938252	Not Regulated					✔️			✖️
314	ADP-ribosylation factor 3	ADP-ribosylation factor 3 OS=Mus musculus OX=10090 GN=Arf3 PE=2 SV=2	P61205	Arf3	9	26.1097	0	0	0	36474000	32619000	33834000	28101000	41093000	47927000	39827000	76481000	38598000	34830000	39883000	37278000	3.66747e+07	4.44828e+07	1.2129	21.2904	0.278465	0.758405	0.412132	0.24116	Not Regulated					✔️			✖️
315	Protein FMC1 homolog	Protein FMC1 homolog OS=Mus musculus OX=10090 GN=Fmc1 PE=1 SV=1	Q9CR13	Fmc1	3	84.0421	0.144898	0.331692	2.28913	5992600	7179200	5814800	8583700	795463	5515800	7482400	6192900	6558800	8382900	6681100	5779100	5.64693e+06	6846200	1.21238	21.2376	0.277837	0.757026	0.428135	0.254941	Not Regulated	✔️							✖️
316	Lanosterol 14-alpha demethylase	Lanosterol 14-alpha demethylase OS=Mus musculus OX=10090 GN=Cyp51a1 PE=1 SV=1	Q8K0C4	Cyp51a1	15	47.502	0.558923	0.635278	1.13661	40732000	43954000	52958000	51051000	35183000	62981000	61893000	70371000	44258000	61679000	49972000	59414000	4.78098e+07	5.79312e+07	1.2117	21.17	0.277032	0.755256	0.238967	0.0962122	Not Regulated		✔️						✖️
317	D-glutamate cyclase, mitochondrial	D-glutamate cyclase, mitochondrial OS=Mus musculus OX=10090 GN=Dglucy PE=1 SV=1;sp|Q8BH86|GLUCM	E9QMK9	9030617O03Rik	20	0	0.591618	0.784495	1.32602	74421000	65034000	82314000	87919000	72298000	65341000	75569000	98898000	98343000	90240000	105800000	72859000	74554500	9.02848e+07	1.21099	21.0991	0.276188	0.7534	0.175608	0.0536215	Not Regulated					✔️			✖️
318	28S ribosomal protein S2, mitochondrial	28S ribosomal protein S2, mitochondrial OS=Mus musculus OX=10090 GN=Mrps2 PE=1 SV=1	Q924T2	Mrps2	7	38.7146	0.566588	0.79932	1.41076	29242000	30554000	28189000	27678000	35716000	22071000	36594000	39494000	44438000	33162000	33689000	22558000	2.89083e+07	3.49892e+07	1.21035	21.0349	0.275423	0.751718	0.29261	0.14089	Not Regulated	✔️							✖️
319	Mitochondrial import receptor subunit TOM22 homolog	Mitochondrial import receptor subunit TOM22 homolog OS=Mus musculus OX=10090 GN=Tomm22 PE=1 SV=3	Q9CPQ3	Tomm22	6	61.1224	2.27157	2.27188	1.00014	73780000	75579000	81597000	52714000	86503000	87077000	86462000	134380000	86368000	88526000	82886000	73866000	7.62083e+07	9.20813e+07	1.20828	20.8284	0.27296	0.746303	0.281492	0.131351	Not Regulated	✔️					✖️
320	MICOS complex subunit MIC13	MICOS complex subunit MIC13 OS=Mus musculus OX=10090 GN=Micos13 PE=1 SV=1	Q8R404	Qil1	7	175.217	0.799598	2.36215	2.95417	37581000	48119000	37132000	43906000	51095000	46285000	25705000	79125000	44163000	60674000	58259000	50984000	4.40197e+07	5.31517e+07	1.20745	20.7453	0.271967	0.74412	0.558639	0.386587	Not Regulated	✔️					✖️
321	39S ribosomal protein L46, mitochondrial	39S ribosomal protein L46, mitochondrial OS=Mus musculus OX=10090 GN=Mrpl46 PE=1 SV=1	Q9EQI8	Mrpl46	6	23.7492	0.519973	0.62573	1.20339	17666000	23154000	15055000	26932000	22046000	17170000	20387000	29383000	25410000	20589000	29178000	22205000	2.03372e+07	2.45253e+07	1.20594	20.5937	0.270154	0.740135	0.254024	0.1076	Not Regulated	✔️							✖️
322	Isocitrate dehydrogenase [NAD] subunit, mitochondrial	Isocitrate dehydrogenase [NAD] subunit, mitochondrial OS=Mus musculus OX=10090 GN=Idh3b PE=1 SV=1;tr|A0A668KL51|A0A668KL51	Q91VA7	Idh3b	17	157.036	1.2154	2.38954	1.96606	149950000	185010000	168530000	267950000	155160000	163440000	215960000	236130000	220710000	222060000	248680000	170050000	1.81673e+08	2.18932e+08	1.20508	20.5084	0.269134	0.737892	0.215832	0.079843	Not Regulated	✔️							✖️
323	Acid ceramidase	Acid ceramidase OS=Mus musculus OX=10090 GN=Asah1 PE=1 SV=1	Q9WV54	Asah1	26	15.2855	2.57663	3.2345	1.25532	376970000	366630000	438580000	239580000	467150000	328840000	416300000	555510000	352560000	432010000	438730000	477040000	369625000	4.45358e+08	1.20489	20.4892	0.268904	0.737387	0.255017	0.108338	Not Regulated			✔️					✖️
324	ATP synthase F(0) complex subunit B1, mitochondrial	ATP synthase F(0) complex subunit B1, mitochondrial OS=Mus musculus OX=10090 GN=Atp5pb PE=1 SV=1	Q9CQQ7	Atp5f1	21	319.603	17.0332	37.4908	2.20105	1036100000	1279400000	939010000	1448800000	1214700000	1008400000	1239300000	1293300000	1589800000	1446100000	1551800000	1223900000	1.1544e+09	1390700000	1.20469	20.4693	0.268666	0.736864	0.174681	0.0529601	Not Regulated	✔️							✖️
325	Mitochondrial import inner membrane translocase subunit Tim8 A	Mitochondrial import inner membrane translocase subunit Tim8 A OS=Mus musculus OX=10090 GN=Timm8a1 PE=1 SV=1	Q9WVA2	Timm8a1	3	42.7287	0	0	0	42651000	27626000	39697000	24522000	71348000	32785000	50128000	86574000	49172000	31167000	42527000	27704000	39771500	4.78787e+07	1.20384	20.3844	0.267648	0.734626	0.579691	0.410449	Not Regulated	✔️							✖️
326	Calcium-binding mitochondrial carrier protein SCaMC-3	Calcium-binding mitochondrial carrier protein SCaMC-3 OS=Mus musculus OX=10090 GN=Slc25a23 PE=1 SV=1;tr|F6X0P2|F6X0P2	Q6GQS1	Slc25a23	6	194.81	0.138309	0.273682	1.97878	8351200	6997200	8346000	10052000	6321700	6425000	8572200	5640000	13583000	10254000	10591000	7297600	7748850	9.32297e+06	1.20314	20.3142	0.266807	0.732777	0.44969	0.276884	Not Regulated	✔️						✖️
327	Glycerol-3-phosphate acyltransferase 1, mitochondrial	Glycerol-3-phosphate acyltransferase 1, mitochondrial OS=Mus musculus OX=10090 GN=Gpam PE=1 SV=2;tr|A0A494BA32|A0A494BA32	Q61586	Gpam	21	34.9246	0.505852	0.73117	1.44542	131600000	119730000	142490000	150520000	119080000	131940000	132360000	275410000	151260000	140590000	140100000	117210000	132560000	1.59488e+08	1.20314	20.3141	0.266805	0.732773	0.441187	0.269683	Not Regulated	✔️						✖️
328	Ferrochelatase	Ferrochelatase OS=Mus musculus OX=10090 GN=Fech PE=1 SV=1;tr|Q544X6|Q544X6	A0A494BAI5	Fech	21	84.8207	3.33242	5.28547	1.58608	255640000	355920000	275070000	369860000	301110000	260820000	299800000	331600000	342840000	446230000	401490000	364980000	303070000	364490000	1.20266	20.2659	0.266228	0.731504	0.198634	0.0677983	Not Regulated	✔️							✖️
329	1-acyl-sn-glycerol-3-phosphate acyltransferase gamma	1-acyl-sn-glycerol-3-phosphate acyltransferase gamma OS=Mus musculus OX=10090 GN=Agpat3 PE=1 SV=2	Q9D517	Agpat3	6	157.488	0.244168	0.294982	1.20811	12178000	7281000	16788000	14649000	9805400	27719000	29727000	28977000	15618000	6685400	7064900	18265000	1.47367e+07	1.77229e+07	1.20263	20.2633	0.266197	0.731435	0.806664	0.713568	Not Regulated		✔️					✖️
330	Cystathionine gamma-lyase	Cystathionine gamma-lyase OS=Mus musculus OX=10090 GN=Cth PE=1 SV=1	Q8VCN5	Cth	14	418.232	0.690177	0.853732	1.23698	71089000	50225000	93227000	46685000	76616000	45401000	65112000	100510000	87032000	66853000	73522000	67174000	6.38738e+07	76700500	1.20081	20.0813	0.264011	0.72663	0.311028	0.154835	Not Regulated					✔️			✖️
331	Putative transferase CAF17 homolog, mitochondrial	Putative transferase CAF17 homolog, mitochondrial OS=Mus musculus OX=10090 GN=Iba57 PE=1 SV=1	Q8CAK1	Iba57	7	6.13815	0.443867	0.747648	1.6844	23051000	21095000	26712000	40383000	31747000	23401000	26930000	33317000	32870000	33597000	41555000	31285000	27731500	33259000	1.19932	19.9322	0.262219	0.722691	0.254024	0.106948	Not Regulated	✔️							✖️
332	Kynurenine 3-monooxygenase	Kynurenine 3-monooxygenase OS=Mus musculus OX=10090 GN=Kmo PE=1 SV=1;sp|Q91WN4-2|KMO	Q91WN4	Kmo	30	0	6.44973	9.35878	1.45103	809230000	763910000	1068500000	1044800000	815790000	949630000	1045800000	1296700000	1168000000	1085100000	1049000000	893760000	9.08643e+08	1.08973e+09	1.19929	19.929	0.26218	0.722605	0.175608	0.0538985	Not Regulated	✔️						✖️
333	NADH dehydrogenase [ubiquinone] iron-sulfur protein 8, mitochondrial	NADH dehydrogenase [ubiquinone] iron-sulfur protein 8, mitochondrial OS=Mus musculus OX=10090 GN=Ndufs8 PE=1 SV=1;tr|A0A494BAW8|A0A494BAW8	Q8K3J1	Ndufs8	11	86.9282	1.52313	2.27392	1.49292	200000000	201160000	245520000	138740000	282130000	198800000	214490000	310600000	272070000	266920000	231600000	223030000	2.11058e+08	2.53118e+08	1.19928	19.9281	0.26217	0.722583	0.258737	0.110403	Not Regulated	✔️							✖️
334	Inorganic pyrophosphatase 2, mitochondrial	Inorganic pyrophosphatase 2, mitochondrial OS=Mus musculus OX=10090 GN=Ppa2 PE=1 SV=1;tr|D3Z636|D3Z636	Q91VM9	Ppa2	25	50.8998	2.62972	4.60987	1.75299	181490000	221250000	166880000	114720000	234170000	139010000	170120000	303760000	199180000	195520000	218570000	180860000	1.76253e+08	211335000	1.19904	19.9041	0.261881	0.721948	0.335233	0.178177	Not Regulated	✔️							✖️
335	2-aminomuconic semialdehyde dehydrogenase	2-aminomuconic semialdehyde dehydrogenase OS=Mus musculus OX=10090 GN=Aldh8a1 PE=1 SV=1	Q8BH00	Aldh8a1	15	198.853	0.364403	0.43455	1.1925	176030000	69492000	295350000	74527000	186620000	149150000	182950000	328460000	185500000	163150000	155320000	124050000	1.58528e+08	189905000	1.19793	19.7926	0.260539	0.718997	0.485537	0.311071	Not Regulated					✔️			✖️
336	Isoform 2 of ER membrane protein complex subunit 1	Isoform 2 of ER membrane protein complex subunit 1 OS=Mus musculus OX=10090 GN=Emc1;tr|Z4YJW0|Z4YJW0	Z4YJW0	Emc1	19	7.66686	0.355243	0.384835	1.0833	68476000	45371000	77388000	39294000	59883000	83694000	68769000	103650000	63188000	71127000	62813000	77939000	62351000	74581000	1.19615	19.6148	0.258395	0.714285	0.333996	0.176105	Not Regulated		✔️				✖️
337	Cadherin-2	Cadherin-2 OS=Mus musculus OX=10090 GN=Cdh2 PE=1 SV=1;sp|P15116|CADH2	D3YYT0	Cdh2	7	29.8483	0.103053	0.107783	1.0459	9656800	7783500	9747000	2897600	11423000	12371000	9992200	15262000	6759100	12052000	10477000	9833900	8.97982e+06	1.07294e+07	1.19483	19.4831	0.256807	0.710793	0.474855	0.301141	Not Regulated					✔️	✖️
338	Sterol O-acyltransferase 2	Sterol O-acyltransferase 2 OS=Mus musculus OX=10090 GN=Soat2 PE=1 SV=2;tr|F6SMH4|F6SMH4	O88908	Soat2	5	7.46422	0.465187	0.605313	1.30123	31442000	23358000	25836000	30631000	22522000	37182000	36275000	39717000	35622000	28213000	24648000	39693000	2.84952e+07	34028000	1.19417	19.4167	0.256005	0.70903	0.29261	0.14092	Not Regulated		✔️					✖️
339	Spectrin beta chain	Spectrin beta chain OS=Mus musculus OX=10090 GN=Sptbn2 PE=1 SV=1	Q68FG2	Sptbn2	13	4.78066	0.071124	0.0952362	1.33902	6586100	3864200	4791000	4109700	3329100	14478000	10387000	4480800	6114600	975632	8503300	13859000	6.19302e+06	7.38672e+06	1.19275	19.275	0.254292	0.705264	0.938644	0.901754	Not Regulated					✔️			✖️
340	Protein transport protein Sec61 subunit gamma	Protein transport protein Sec61 subunit gamma OS=Mus musculus OX=10090 GN=Sec61g PE=3 SV=1;tr|G3UWH0|G3UWH0	P60060	Sec61g	2	18.0967	0	0	0	105010000	94920000	108990000	46079000	116500000	141790000	117150000	182050000	87424000	100560000	87608000	156530000	1.02215e+08	121887000	1.19246	19.2459	0.25394	0.704489	0.506424	0.33393	Not Regulated		✔️				✖️
341	Uncharacterized protein C2orf72 homolog	Uncharacterized protein C2orf72 homolog OS=Mus musculus OX=10090 PE=1 SV=2;sp|Q9CYS6-2|CB072	Q9CYS6	Q9CYS6	4	0	0	0	0	3601100	3035400	3491600	1698200	3368100	6673400	5257000	8297700	4023000	2552600	3058100	2876200	3.64463e+06	4344100	1.19192	19.1917	0.253284	0.703047	0.640866	0.490976	Not Regulated					✔️			✖️
342	Sphingomyelin phosphodiesterase	Sphingomyelin phosphodiesterase OS=Mus musculus OX=10090 GN=Smpd1 PE=1 SV=2	Q04519	Smpd1	5	26.7338	0.103208	0.102907	0.99708	18658000	15913000	14303000	9736200	16999000	22903000	14303000	26301000	20590000	19987000	15604000	20615000	16418700	1.95667e+07	1.19173	19.1731	0.253058	0.702551	0.375096	0.208958	Not Regulated			✔️					✖️
343	Pyruvate carboxylase	Pyruvate carboxylase OS=Mus musculus OX=10090 GN=Pcx PE=1 SV=1;tr|E9QPD7|E9QPD7	G5E8R3	Pcx	78	158.755	22.7617	37.7528	1.65861	10434000000	9594100000	8957700000	13129000000	9350500000	8530900000	10332000000	11991000000	13013000000	12334000000	13333000000	10495000000	9.99937e+09	1.19163e+10	1.19171	19.1709	0.253032	0.702493	0.178335	0.0560785	Not Regulated	✔️							✖️
344	GrpE protein homolog 1, mitochondrial	GrpE protein homolog 1, mitochondrial OS=Mus musculus OX=10090 GN=Grpel1 PE=1 SV=1	Q99LP6	Grpel1	12	43.4882	3.24478	4.27272	1.3168	393080000	398170000	305270000	484470000	411440000	286060000	408310000	390850000	493480000	474150000	542010000	403050000	3.79748e+08	451975000	1.1902	19.0196	0.251199	0.698465	0.238547	0.094808	Not Regulated	✔️							✖️
345	CAAX prenyl protease 1 homolog	CAAX prenyl protease 1 homolog OS=Mus musculus OX=10090 GN=Zmpste24 PE=1 SV=2	Q80W54	Zmpste24	6	26.0463	0.125262	0.185604	1.48173	11989000	10509000	14802000	7762800	13707000	17246000	17553000	21828000	13248000	15389000	9437900	12998000	12669300	15075650	1.18994	18.9936	0.250883	0.69777	0.466717	0.291734	Not Regulated		✔️					✖️
346	Uroporphyrinogen decarboxylase (Fragment)	Uroporphyrinogen decarboxylase (Fragment) OS=Mus musculus OX=10090 GN=Urod PE=1 SV=1;sp|P70697|DCUP	P70697	Urod	5	61.3598	0.167908	0.115005	0.684928	4212200	4739900	6822100	3381800	6039100	4917700	4222900	10058000	1065374	7327900	6123400	6959900	5018800	5959579	1.18745	18.7451	0.247868	0.691141	0.98913	0.986372	Not Regulated					✔️			✖️
347	Mitochondrial ornithine transporter 1	Mitochondrial ornithine transporter 1 OS=Mus musculus OX=10090 GN=Slc25a15 PE=1 SV=1	Q9WVD5	Slc25a15	19	205.168	9.0723	14.1428	1.5589	703480000	669270000	710140000	913850000	688400000	659300000	798110000	948830000	929360000	894290000	898740000	688370000	7.24073e+08	8.59617e+08	1.1872	18.7196	0.247558	0.690459	0.176087	0.0546331	Not Regulated	✔️						✖️
348	Acyl-coenzyme A thioesterase THEM4	Acyl-coenzyme A thioesterase THEM4 OS=Mus musculus OX=10090 GN=Them4 PE=1 SV=1	Q3UUI3	Them4	7	21.0442	0.459875	0.904725	1.96733	32602000	49830000	32057000	52715000	63608000	42088000	56087000	68566000	52184000	52669000	55642000	38759000	4.54833e+07	53984500	1.18691	18.6907	0.247207	0.689689	0.333996	0.175642	Not Regulated	✔️							✖️
349	Mitochondrial amidoxime-reducing component 1	Mitochondrial amidoxime-reducing component 1 OS=Mus musculus OX=10090 GN=Mtarc1 PE=1 SV=2;tr|D3YZZ3|D3YZZ3	Q9CW42	Mtarc1	24	288.062	9.55447	13.505	1.41348	688710000	739700000	774180000	836380000	704700000	819050000	702070000	1305000000	838510000	915980000	912140000	741760000	7.60453e+08	9.02577e+08	1.18689	18.6893	0.24719	0.68965	0.30564	0.150246	Not Regulated	✔️					✖️
350	Short/branched chain specific acyl-CoA dehydrogenase, mitochondrial	Short/branched chain specific acyl-CoA dehydrogenase, mitochondrial OS=Mus musculus OX=10090 GN=Acadsb PE=1 SV=1;tr|E9Q5L3|E9Q5L3	Q9DBL1	Acadsb	19	136.228	2.25482	3.02893	1.34332	378420000	402910000	376720000	487940000	361250000	304430000	421470000	433790000	473720000	466070000	540150000	407280000	3.85278e+08	457080000	1.18636	18.6363	0.246546	0.688234	0.183715	0.0589081	Not Regulated	✔️							✖️
351	Malonate--CoA ligase ACSF3, mitochondrial	Malonate--CoA ligase ACSF3, mitochondrial OS=Mus musculus OX=10090 GN=Acsf3 PE=1 SV=2;tr|A0A1D5RMC8|A0A1D5RMC8	Q3URE1	Acsf3	16	18.9295	0.534978	0.79392	1.48402	68905000	60106000	55279000	93953000	57262000	52567000	65806000	73666000	81660000	79634000	95678000	63867000	6.46787e+07	76718500	1.18615	18.6148	0.246285	0.68766	0.267857	0.118973	Not Regulated	✔️							✖️
352	Metaxin-1	Metaxin-1 OS=Mus musculus OX=10090 GN=Mtx1 PE=1 SV=1;sp|P47802|MTX1	F7C846	Mtx1	12	67.6438	0.426203	0.805797	1.89064	44942000	39446000	49098000	41172000	55439000	47455000	67355000	56470000	64347000	48289000	51039000	41631000	4.62587e+07	5.48552e+07	1.18584	18.5835	0.245904	0.686823	0.259715	0.111984	Not Regulated	✔️							✖️
353	Acyl-CoA synthetase short-chain family member 3, mitochondrial	Acyl-CoA synthetase short-chain family member 3, mitochondrial OS=Mus musculus OX=10090 GN=Acss3 PE=1 SV=2;sp|Q14DH7-2|ACSS3	Q14DH7	Acss3	13	31.33	0.187925	0.319454	1.6999	31174000	6220800	21338000	49468000	18105000	24217000	21288000	55608000	44098000	17027000	24306000	16067000	2.50871e+07	2.97323e+07	1.18516	18.5163	0.245085	0.685023	0.642315	0.493657	Not Regulated	✔️							✖️
354	Mitochondrial import inner membrane translocase subunit Tim17-B	Mitochondrial import inner membrane translocase subunit Tim17-B OS=Mus musculus OX=10090 GN=Timm17b PE=1 SV=1;tr|A2AES1|A2AES1	Q9Z0V7	Timm17b	4	44.6867	0.387345	0.619297	1.59882	30250000	32498000	16172000	39338000	30559000	32004000	35975000	29943000	37586000	36774000	37939000	35998000	3.01368e+07	35702500	1.18468	18.468	0.244497	0.683731	0.29007	0.138611	Not Regulated	✔️						✖️
355	Small integral membrane protein 4	Small integral membrane protein 4 OS=Mus musculus OX=10090 GN=Smim4 PE=1 SV=1	A0A0R3P9C4	Smim4	2	51.5975	0.976755	0.917882	0.939726	2640800	3330200	2587400	3925800	2648800	2193600	3258900	3347700	2849600	3091000	4655800	3307900	2.88777e+06	3.41848e+06	1.18378	18.3781	0.243402	0.681324	0.290419	0.139085	Not Regulated					✔️	✖️
356	39S ribosomal protein L40, mitochondrial	39S ribosomal protein L40, mitochondrial OS=Mus musculus OX=10090 GN=Mrpl40 PE=1 SV=1;sp|Q9Z2Q5|RM40	D3Z7C0	Mrpl40	6	28.1795	0.0712317	0.22309	3.13189	12858000	14141000	6973100	19230000	15990000	845277	11409000	9010200	9531400	17293000	20388000	15259000	1.16729e+07	13815100	1.18352	18.3519	0.243083	0.680623	0.494953	0.322244	Not Regulated	✔️							✖️
357	39S ribosomal protein L53, mitochondrial	39S ribosomal protein L53, mitochondrial OS=Mus musculus OX=10090 GN=Mrpl53 PE=1 SV=1	Q9D1H8	Mrpl53	5	71.7756	0.583698	1.07952	1.84944	14377000	19222000	10625000	17611000	15085000	14611000	20264000	13036000	18590000	14215000	27936000	14197000	1.52552e+07	1.80397e+07	1.18253	18.2528	0.241875	0.677966	0.482985	0.308375	Not Regulated	✔️							✖️
358	NADH dehydrogenase [ubiquinone] 1 beta subcomplex subunit 11, mitochondrial	NADH dehydrogenase [ubiquinone] 1 beta subcomplex subunit 11, mitochondrial OS=Mus musculus OX=10090 GN=Ndufb11 PE=1 SV=2	O09111	Ndufb11	6	180.493	1.2367	2.02757	1.63949	107690000	120710000	89326000	108910000	109730000	86695000	113170000	194920000	144000000	114210000	85144000	84740000	103843500	1.22697e+08	1.18156	18.156	0.240693	0.675368	0.531349	0.359647	Not Regulated	✔️					✖️
359	60 kDa heat shock protein, mitochondrial	60 kDa heat shock protein, mitochondrial OS=Mus musculus OX=10090 GN=Hspd1 PE=1 SV=1;sp|P63038-2|CH60	P63038	Hspd1	60	267.369	390.772	948.18	2.42643	9809100000	11206000000	9501400000	13074000000	11374000000	8704300000	11175000000	12708000000	11939000000	13337000000	14859000000	11162000000	1.06115e+10	12530000000	1.1808	18.0798	0.239762	0.673322	0.198128	0.0674847	Not Regulated	✔️							✖️
360	Serine/arginine-rich splicing factor 3	Serine/arginine-rich splicing factor 3 OS=Mus musculus OX=10090 GN=Srsf3 PE=1 SV=1	P84104	Srsf3	2	40.4463	0.028605	0.0323667	1.1315	9092500	10221000	11008000	3729500	795463	10053000	8738600	11943000	6698700	7496000	6487700	11593000	7.48324e+06	8.82617e+06	1.17946	17.9457	0.238123	0.669718	0.474849	0.300447	Not Regulated					✔️			✖️
361	Cytochrome b-c1 complex subunit 8	Cytochrome b-c1 complex subunit 8 OS=Mus musculus OX=10090 GN=Uqcrq PE=1 SV=3	Q9CQ69	Uqcrq	8	852.934	2.9995	3.93463	1.31176	546390000	520480000	467040000	741190000	461720000	461630000	561020000	454560000	664240000	626910000	836430000	629250000	533075000	628735000	1.17945	17.9449	0.238114	0.669697	0.327473	0.169052	Not Regulated	✔️							✖️
362	Proteasome subunit beta type-3	Proteasome subunit beta type-3 OS=Mus musculus OX=10090 GN=Psmb3 PE=1 SV=1	Q9R1P1	Psmb3	7	175.313	0.214265	0.178572	0.833415	8129700	3897300	14819000	4200500	12010000	845277	10528000	6867700	10042000	7213200	8197100	8878800	7.31696e+06	8.62113e+06	1.17824	17.8239	0.236633	0.666441	0.39991	0.230516	Not Regulated					✔️			✖️
363	Maillard deglycase	Maillard deglycase OS=Mus musculus OX=10090 GN=Park7 PE=1 SV=1;sp|Q99LX0|PARK7	A2A813	Park7	9	248.52	0.988373	1.46783	1.4851	29385000	26498000	30223000	24052000	28589000	18589000	23067000	18309000	30150000	37791000	36703000	39305000	2.62227e+07	30887500	1.17789	17.7893	0.236209	0.665509	0.514275	0.341994	Not Regulated	✔️	✔️						✖️
364	39S ribosomal protein L14, mitochondrial	39S ribosomal protein L14, mitochondrial OS=Mus musculus OX=10090 GN=Mrpl14 PE=1 SV=1	Q9D1I6	Mrpl14	5	89.5081	0.924005	1.4212	1.53808	12737000	17176000	14371000	20348000	15422000	15094000	18013000	18039000	21487000	17461000	22268000	14789000	15858000	1.86762e+07	1.17771	17.7713	0.235988	0.665023	0.254024	0.107552	Not Regulated	✔️							✖️
365	L-2-hydroxyglutarate dehydrogenase, mitochondrial	L-2-hydroxyglutarate dehydrogenase, mitochondrial OS=Mus musculus OX=10090 GN=L2hgdh PE=1 SV=1	Q91YP0	L2hgdh	19	27.0817	0.953792	1.63036	1.70935	95316000	95506000	106300000	143600000	105030000	89383000	114400000	131210000	133600000	125430000	138050000	104110000	1.05856e+08	1.24467e+08	1.17581	17.5813	0.233659	0.659903	0.21655	0.0809402	Not Regulated	✔️							✖️
366	Mammalian ependymin-related protein 1	Mammalian ependymin-related protein 1 OS=Mus musculus OX=10090 GN=Epdr1 PE=1 SV=1;sp|Q99M71-2|EPDR1	Q99M71	Epdr1	4	0.136282	0.240705	0.2538	1.0544	5563000	5239200	5428600	4327700	5643800	3383500	7131600	4765700	4506400	4471900	6927400	6973000	4.93097e+06	5796000	1.17543	17.5429	0.233187	0.658867	0.406677	0.235939	Not Regulated			✔️					✖️
367	Aminomethyltransferase, mitochondrial	Aminomethyltransferase, mitochondrial OS=Mus musculus OX=10090 GN=Amt PE=1 SV=1	Q8CFA2	Amt	18	55.8164	1.89518	2.97718	1.57092	169510000	151470000	122120000	183980000	150120000	114320000	158490000	174860000	179500000	206220000	189930000	138780000	1.48587e+08	174630000	1.17527	17.5274	0.232997	0.658448	0.261039	0.115457	Not Regulated	✔️							✖️
368	Stomatin-like protein 2, mitochondrial	Stomatin-like protein 2, mitochondrial OS=Mus musculus OX=10090 GN=Stoml2 PE=1 SV=1;tr|A2AG39|A2AG39	Q99JB2	Stoml2	19	57.2115	1.89912	3.11642	1.64098	87513000	126800000	100070000	123040000	106480000	89908000	115020000	139650000	113280000	124690000	140730000	111060000	1.05635e+08	1.24072e+08	1.17453	17.453	0.232083	0.656441	0.210393	0.0759933	Not Regulated	✔️							✖️
369	Ras-related protein Rab-8A	Ras-related protein Rab-8A OS=Mus musculus OX=10090 GN=Rab8a PE=1 SV=2;sp|P61028|RAB8B	P55258	Rab8a	5	44.0116	0.909857	0.890967	0.979238	19755000	14853000	21271000	16665000	15818000	25898000	20486000	20171000	20102000	20541000	23734000	29075000	1.90433e+07	22351500	1.17372	17.3718	0.231086	0.654247	0.29007	0.138409	Not Regulated					✔️			✖️
370	Cytochrome c, somatic	Cytochrome c, somatic OS=Mus musculus OX=10090 GN=Cycs PE=1 SV=2	P62897	Cycs	12	50.9545	8.79987	16.0367	1.82238	876460000	1015100000	801840000	1083800000	1152700000	656600000	1196700000	791100000	1262300000	1131200000	1197100000	970160000	9.31083e+08	1.09143e+09	1.17221	17.2212	0.229233	0.650174	0.32885	0.170271	Not Regulated	✔️							✖️
371	Pyruvate dehydrogenase E1 component subunit beta, mitochondrial	Pyruvate dehydrogenase E1 component subunit beta, mitochondrial OS=Mus musculus OX=10090 GN=Pdhb PE=1 SV=1	Q9D051	Pdhb	17	126.791	3.68863	7.28317	1.97449	722210000	752900000	567720000	854210000	732680000	577100000	686580000	1145700000	838460000	717830000	797870000	744550000	7.01137e+08	8.21832e+08	1.17214	17.2142	0.229147	0.649986	0.317111	0.160237	Not Regulated	✔️							✖️
372	Cytochrome c oxidase subunit 7A2, mitochondrial	Cytochrome c oxidase subunit 7A2, mitochondrial OS=Mus musculus OX=10090 GN=Cox7a2 PE=1 SV=2	P48771	Cox7a2	3	366.751	11.4139	15.4188	1.35088	763450000	690900000	626440000	865470000	717780000	543320000	788330000	645760000	837110000	860780000	977680000	820860000	7.01227e+08	8.21753e+08	1.17188	17.188	0.228825	0.649276	0.251768	0.105388	Not Regulated	✔️							✖️
373	ATP synthase subunit e, mitochondrial	ATP synthase subunit e, mitochondrial OS=Mus musculus OX=10090 GN=Atp5me PE=1 SV=2	Q06185	Atp5i	10	538.672	21.3672	33.9817	1.59037	1336100000	1294400000	1132900000	1588900000	1374900000	954560000	1322100000	1229000000	1517500000	1518700000	1919700000	1493400000	1.28029e+09	1.50007e+09	1.17166	17.1659	0.228552	0.648677	0.28078	0.130318	Not Regulated	✔️							✖️
374	Cytochrome c oxidase subunit 6C	Cytochrome c oxidase subunit 6C OS=Mus musculus OX=10090 GN=Cox6c PE=1 SV=3	Q9CPQ1	Cox6c	13	0	703.435	682.255	0.969891	1286300000	1199000000	1262300000	1566400000	1364700000	959340000	1411500000	1134800000	1650600000	1671700000	1674300000	1400200000	1.27301e+09	1.49052e+09	1.17086	17.0863	0.227573	0.646524	0.274452	0.124471	Not Regulated	✔️							✖️
375	39S ribosomal protein L12, mitochondrial	39S ribosomal protein L12, mitochondrial OS=Mus musculus OX=10090 GN=Mrpl12 PE=1 SV=2	Q9DB15	Mrpl12	9	121.54	0.562337	1.86716	3.32035	196000000	197020000	181630000	241500000	262120000	124590000	238430000	214650000	238420000	229460000	272760000	214370000	2.00477e+08	2.34682e+08	1.17062	17.0618	0.227271	0.64586	0.285117	0.134815	Not Regulated	✔️							✖️
376	NADH dehydrogenase [ubiquinone] 1 beta subcomplex subunit 9	NADH dehydrogenase [ubiquinone] 1 beta subcomplex subunit 9 OS=Mus musculus OX=10090 GN=Ndufb9 PE=1 SV=3	Q9CQJ8	Ndufb9	14	427.098	1.27558	1.97427	1.54774	144220000	184260000	132790000	171470000	165060000	158810000	161130000	223160000	212260000	208940000	149120000	164830000	159435000	1.86573e+08	1.17022	17.0216	0.226774	0.644769	0.27747	0.12694	Not Regulated	✔️							✖️
377	Regulator of microtubule dynamics protein 1	Regulator of microtubule dynamics protein 1 OS=Mus musculus OX=10090 GN=Rmdn1 PE=1 SV=2;tr|A2AGJ2|A2AGJ2	Q9DCV4	Rmdn1	13	22.3708	0.522023	0.698032	1.33717	138320000	134290000	125520000	185180000	133540000	112370000	147980000	153500000	182580000	182690000	173840000	129170000	1.38203e+08	1.61627e+08	1.16948	16.9485	0.225873	0.642787	0.259715	0.11332	Not Regulated	✔️							✖️
378	Protein ABHD11	Protein ABHD11 OS=Mus musculus OX=10090 GN=Abhd11 PE=1 SV=1;tr|D3YYK0|D3YYK0	D3YYK0	Abhd11	10	29.3234	1.2142	1.78642	1.47127	98092000	113290000	101960000	120530000	110070000	77993000	119050000	115540000	125590000	124990000	133080000	108590000	1.03656e+08	121140000	1.16868	16.8675	0.224874	0.640591	0.192879	0.0649749	Not Regulated	✔️							✖️
379	Probable 2-oxoglutarate dehydrogenase E1 component DHKTD1, mitochondrial	Probable 2-oxoglutarate dehydrogenase E1 component DHKTD1, mitochondrial OS=Mus musculus OX=10090 GN=Dhtkd1 PE=1 SV=1	A2ATU0	Dhtkd1	30	13.3756	1.41418	2.37037	1.67614	436570000	390400000	349610000	535010000	393280000	316670000	395940000	495030000	477550000	477350000	577090000	406960000	403590000	4.71653e+08	1.16864	16.8645	0.224836	0.640509	0.273768	0.123916	Not Regulated	✔️							✖️
380	Propionyl-CoA carboxylase beta chain, mitochondrial	Propionyl-CoA carboxylase beta chain, mitochondrial OS=Mus musculus OX=10090 GN=Pccb PE=1 SV=2;tr|E9Q1J7|E9Q1J7	Q99MN9	Pccb	33	96.5875	5.76332	7.3061	1.26769	883810000	797620000	800530000	975870000	1079700000	609790000	805080000	1487500000	937910000	990830000	1008700000	785010000	8.57887e+08	1002505000	1.16858	16.8575	0.22475	0.64032	0.42078	0.248831	Not Regulated	✔️							✖️
381	Cytochrome b-c1 complex subunit Rieske, mitochondrial	Cytochrome b-c1 complex subunit Rieske, mitochondrial OS=Mus musculus OX=10090 GN=Uqcrfs1 PE=1 SV=1	Q9CR68	Uqcrfs1	17	260.163	5.50233	6.19593	1.12606	1042000000	1273300000	1042100000	1182800000	1206900000	886930000	1155900000	1460700000	1161000000	1378900000	1401800000	1192000000	1.10567e+09	1.29172e+09	1.16826	16.8264	0.224367	0.639476	0.205852	0.0728124	Not Regulated	✔️					✖️
382	Cytochrome c oxidase polypeptide Vb	Cytochrome c oxidase polypeptide Vb OS=Mus musculus OX=10090 GN=Cox5b-ps PE=1 SV=1;sp|P19536|COX5B	Q9D881	Cox5b	10	518.473	25.8625	40.3407	1.55981	894080000	839290000	789270000	1003400000	1042500000	609630000	857140000	672960000	1033800000	1161000000	1339800000	979380000	8.63028e+08	1.00735e+09	1.16722	16.7223	0.22308	0.636648	0.433417	0.260477	Not Regulated	✔️							✖️
383	Voltage-dependent anion-selective channel protein 3	Voltage-dependent anion-selective channel protein 3 OS=Mus musculus OX=10090 GN=Vdac3 PE=1 SV=1;tr|J3QMG3|J3QMG3	Q60931	Vdac3	12	107.973	3.1428	5.6347	1.79289	385680000	371100000	406970000	495310000	371380000	386130000	460590000	329800000	537150000	543480000	533000000	415340000	4.02762e+08	4.69893e+08	1.16668	16.6678	0.222407	0.635168	0.321078	0.163443	Not Regulated	✔️							✖️
384	4-hydroxy-2-oxoglutarate aldolase, mitochondrial	4-hydroxy-2-oxoglutarate aldolase, mitochondrial OS=Mus musculus OX=10090 GN=Hoga1 PE=1 SV=1;tr|E9Q1R2|E9Q1R2	Q9DCU9	Hoga1	19	81.0876	4.08467	5.81588	1.42383	1077000000	1100100000	924590000	1227200000	1383000000	688130000	908730000	1595800000	1266200000	1219500000	1391100000	1077100000	1066670000	1.24307e+09	1.16538	16.5376	0.220796	0.631625	0.392491	0.224024	Not Regulated	✔️							✖️
385	ATP synthase subunit gamma	ATP synthase subunit gamma OS=Mus musculus OX=10090 GN=Atp5c1 PE=1 SV=1;sp|Q91VR2|ATPG	Q8C2Q8	Atp5c1	18	300.184	4.98048	8.43008	1.69262	2451200000	2521100000	2339800000	3276400000	2154600000	2060200000	2853400000	2270000000	3099700000	2987900000	3455900000	2565300000	2.46722e+09	2.87203e+09	1.16408	16.4078	0.219188	0.628091	0.281492	0.13118	Not Regulated	✔️							✖️
386	Profilin-1	Profilin-1 OS=Mus musculus OX=10090 GN=Pfn1 PE=1 SV=2;tr|Q5SX49|Q5SX49	P62962	Pfn1	9	352.242	2.39183	2.97293	1.24295	38882000	31279000	46091000	39626000	40530000	42666000	44338000	55247000	40462000	49374000	46042000	42819000	3.98457e+07	4.63803e+07	1.164	16.3999	0.21909	0.627876	0.218093	0.0819038	Not Regulated					✔️			✖️
387	Growth hormone-inducible transmembrane protein	Growth hormone-inducible transmembrane protein OS=Mus musculus OX=10090 GN=Ghitm PE=1 SV=1;tr|A0A286YDK2|A0A286YDK2	Q91VC9	Ghitm	4	229.924	0.0633388	0.195595	3.08807	8565700	8033400	5462700	8921700	6380900	6612900	8759000	7827000	9918700	8261000	9569200	6829100	7329550	8.52733e+06	1.16342	16.3418	0.21837	0.626293	0.291339	0.139944	Not Regulated	✔️						✖️
388	Solute carrier family 37 (glucose-6-phosphate transporter), member 4	Solute carrier family 37 (glucose-6-phosphate transporter), member 4 OS=Mus musculus OX=10090 GN=Slc37a4 PE=1 SV=1;tr|Q9D1F9|Q9D1F9	A0A1L1SUI3	Slc37a4	2	78.2589	0.292157	0.329578	1.12809	29517000	28483000	32061000	27560000	30139000	43860000	44596000	44921000	38300000	36410000	27921000	30735000	3.19367e+07	3.71472e+07	1.16315	16.3151	0.218038	0.625564	0.350616	0.189853	Not Regulated					✔️			✖️
389	ATP synthase subunit delta, mitochondrial	ATP synthase subunit delta, mitochondrial OS=Mus musculus OX=10090 GN=Atp5f1d PE=1 SV=1;tr|D3Z7S4|D3Z7S4	Q9D3D9	Atp5d	5	378.23	1.73298	3.19717	1.84489	453270000	892710000	484640000	667410000	967480000	645720000	451060000	1171200000	531270000	847230000	1103600000	676540000	685205000	7.96817e+08	1.16289	16.2888	0.217712	0.624847	0.653799	0.50493	Not Regulated	✔️							✖️
390	Complex I assembly factor ACAD9, mitochondrial	Complex I assembly factor ACAD9, mitochondrial OS=Mus musculus OX=10090 GN=Acad9 PE=1 SV=2	Q8JZN5	Acad9	25	20.2303	1.42903	1.62197	1.13501	148330000	188320000	156620000	218370000	159020000	149540000	169560000	221100000	206230000	205490000	212630000	171020000	1.70033e+08	1.97672e+08	1.16255	16.2547	0.217288	0.623915	0.241686	0.0984607	Not Regulated	✔️							✖️
391	28S ribosomal protein S22, mitochondrial	28S ribosomal protein S22, mitochondrial OS=Mus musculus OX=10090 GN=Mrps22 PE=1 SV=1	Q9CXW2	Mrps22	13	31.064	0.612918	1.1835	1.93093	31656000	42968000	39405000	33061000	44186000	22379000	40195000	51786000	34477000	42623000	49467000	29768000	3.56092e+07	41386000	1.16223	16.2229	0.216894	0.623048	0.427612	0.253687	Not Regulated	✔️							✖️
392	FAS-associated factor 2	FAS-associated factor 2 OS=Mus musculus OX=10090 GN=Faf2 PE=1 SV=2;sp|Q3TDN2-2|FAF2	Q3TDN2	Faf2	10	21.7512	0.34461	0.368995	1.07076	31574000	32968000	27514000	20798000	30054000	38215000	34503000	49972000	25602000	35039000	33156000	32070000	3.01872e+07	35057000	1.16132	16.1321	0.215767	0.620571	0.42078	0.247897	Not Regulated		✔️						✖️
393	Sideroflexin-5	Sideroflexin-5 OS=Mus musculus OX=10090 GN=Sfxn5 PE=1 SV=2;tr|Q8BRQ9|Q8BRQ9	Q925N0	Sfxn5	9	13.17	0.447113	0.463762	1.03724	30327000	25855000	31591000	28009000	28020000	23486000	28025000	48107000	32456000	28671000	29555000	27379000	2.78813e+07	32365500	1.16083	16.083	0.215157	0.61923	0.378575	0.212078	Not Regulated	✔️						✖️
394	GTP:AMP phosphotransferase AK3, mitochondrial	GTP:AMP phosphotransferase AK3, mitochondrial OS=Mus musculus OX=10090 GN=Ak3 PE=1 SV=3	Q9WTP7	Ak3	23	240.38	16.7322	30.2732	1.80928	1068000000	1219100000	950740000	1446700000	1210400000	893620000	1129100000	1341700000	1337400000	1407000000	1461400000	1188500000	1.13143e+09	1310850000	1.15858	15.8581	0.21236	0.613079	0.257086	0.109378	Not Regulated	✔️							✖️
395	Isoform 2 of Syndecan-1	Isoform 2 of Syndecan-1 OS=Mus musculus OX=10090 GN=Sdc1;sp|P18828|SDC1	P18828	Sdc1	2	87.8004	0.227948	0.29026	1.27336	5702500	4220300	3016800	3972500	5016100	3969400	5684300	3591100	4704400	4482900	5686700	5828400	4.31627e+06	4996300	1.15755	15.7551	0.211076	0.610258	0.389595	0.221811	Not Regulated					✔️	✖️
396	Isobutyryl-CoA dehydrogenase, mitochondrial	Isobutyryl-CoA dehydrogenase, mitochondrial OS=Mus musculus OX=10090 GN=Acad8 PE=1 SV=1;sp|Q9D7B6|ACAD8	A0A0R4J0P1	Acad8	21	0	3.2031	5.6103	1.75152	327150000	378020000	352530000	492040000	349520000	290740000	387550000	394950000	449510000	443030000	500730000	354160000	365000000	421655000	1.15522	15.5219	0.208167	0.603862	0.284622	0.133877	Not Regulated	✔️							✖️
397	39S ribosomal protein L18, mitochondrial	39S ribosomal protein L18, mitochondrial OS=Mus musculus OX=10090 GN=Mrpl18 PE=1 SV=1	Q9CQL5	Mrpl18	4	54.9585	0.29102	0.506635	1.74089	9518700	11951000	10095000	701880	12343000	9111900	11702000	6267600	13424000	9951100	11237000	9456700	8953580	1.03397e+07	1.15482	15.4816	0.207662	0.602753	0.524312	0.352267	Not Regulated	✔️							✖️
398	Glycine N-acyltransferase-like protein	Glycine N-acyltransferase-like protein OS=Mus musculus OX=10090 GN=Gm4952 PE=1 SV=3;tr|M0QWP3|M0QWP3	Q5FW57	Gm4952	28	177.543	31.8078	53.1922	1.6723	1276800000	1039400000	955170000	1649100000	1009500000	962600000	1232800000	1432000000	1522600000	1355800000	1362000000	1052500000	1.14876e+09	1.32628e+09	1.15453	15.4533	0.207309	0.601977	0.317111	0.160158	Not Regulated	✔️							✖️
399	BolA-like protein 3	BolA-like protein 3 OS=Mus musculus OX=10090 GN=Bola3 PE=1 SV=1;tr|E9PX89|E9PX89	E9Q705	Bola3	4	99.3514	0.860873	1.71849	1.99622	8110500	14189000	8528700	14402000	18652000	7310200	10883000	8179600	14343000	15005000	18561000	15139000	11865400	13685100	1.15336	15.3362	0.205845	0.598758	0.541215	0.369363	Not Regulated	✔️							✖️
400	Succinate--CoA ligase [ADP-forming] subunit beta, mitochondrial	Succinate--CoA ligase [ADP-forming] subunit beta, mitochondrial OS=Mus musculus OX=10090 GN=Sucla2 PE=1 SV=2	Q9Z2I9	Sucla2	30	105.242	5.62093	8.42525	1.49891	1066700000	1013100000	993410000	1306700000	1091700000	914790000	1197700000	1109800000	1352600000	1219600000	1410500000	1073400000	1064400000	1.22727e+09	1.15301	15.3013	0.205408	0.597798	0.230711	0.0903846	Not Regulated	✔️							✖️
401	NADH dehydrogenase [ubiquinone] 1 beta subcomplex subunit 2, mitochondrial	NADH dehydrogenase [ubiquinone] 1 beta subcomplex subunit 2, mitochondrial OS=Mus musculus OX=10090 GN=Ndufb2 PE=1 SV=1	Q9CPU2	Ndufb2	2	170.106	0	0	0	84993000	80168000	65565000	89565000	99260000	50824000	68185000	50497000	83146000	116510000	116550000	106860000	7.83958e+07	9.02913e+07	1.15174	15.1736	0.203811	0.594285	0.62422	0.468199	Not Regulated	✔️							✖️
402	Isoleucine--tRNA ligase, mitochondrial	Isoleucine--tRNA ligase, mitochondrial OS=Mus musculus OX=10090 GN=Iars2 PE=1 SV=1;tr|E9PWN2|E9PWN2	Q8BIJ6	Iars2	35	13.0646	0.78226	1.25838	1.60865	243430000	233150000	240710000	343210000	229420000	200110000	260000000	275660000	311460000	300490000	317860000	249610000	2.48338e+08	2.85847e+08	1.15104	15.1037	0.202934	0.592359	0.273352	0.122949	Not Regulated	✔️							✖️
403	ATP-dependent (S)-NAD(P)H-hydrate dehydratase	ATP-dependent (S)-NAD(P)H-hydrate dehydratase OS=Mus musculus OX=10090 GN=Naxd PE=1 SV=1;tr|K3W4M4|K3W4M4	J3QMM7	Carkd	11	38.6323	0	0	0	73810000	75322000	81403000	74506000	101440000	59994000	64331000	116520000	78692000	100120000	95998000	81227000	7.77458e+07	8.94813e+07	1.15095	15.0947	0.202821	0.592111	0.42078	0.249035	Not Regulated					✔️			✖️
404	NAD(P)H-hydrate epimerase	NAD(P)H-hydrate epimerase OS=Mus musculus OX=10090 GN=Naxe PE=1 SV=1	Q8K4Z3	Apoa1bp	9	57.4069	0.806802	0.970067	1.20236	143420000	146220000	138130000	184830000	149190000	108890000	162480000	153240000	179770000	169030000	187580000	149920000	1.45113e+08	1.67003e+08	1.15085	15.0848	0.202697	0.591837	0.258788	0.110632	Not Regulated	✔️							✖️
405	Isocitrate dehydrogenase [NAD] subunit gamma 1, mitochondrial	Isocitrate dehydrogenase [NAD] subunit gamma 1, mitochondrial OS=Mus musculus OX=10090 GN=Idh3g PE=1 SV=1	P70404	Idh3g	15	53.1867	1.53183	2.41932	1.57936	103200000	128280000	113400000	129300000	117310000	102130000	144750000	122240000	144530000	133040000	136790000	116740000	1.15603e+08	133015000	1.15062	15.0616	0.202406	0.591197	0.201559	0.0700362	Not Regulated	✔️							✖️
406	ERO1-like protein alpha	ERO1-like protein alpha OS=Mus musculus OX=10090 GN=Ero1a PE=1 SV=2;tr|A0A2I3BPM1|A0A2I3BPM1	Q8R180	Ero1l	4	17.7976	0.0826307	0.0734187	0.888516	2230600	1856000	2149500	923480	2688700	2959600	2737800	5699900	2322200	1822500	1526800	626190	2.13465e+06	2.4559e+06	1.15049	15.0494	0.202254	0.590863	0.98913	0.985299	Not Regulated		✔️						✖️
407	Acyl-CoA:lysophosphatidylglycerol acyltransferase 1	Acyl-CoA:lysophosphatidylglycerol acyltransferase 1 OS=Mus musculus OX=10090 GN=Lpgat1 PE=1 SV=1;tr|E9QL80|E9QL80	Q91YX5	Lpgat1	7	85.845	0.291457	0.321912	1.10449	9723700	6073900	6068400	8715300	6641600	9628300	11635000	9525900	10454000	6586300	6814400	8884000	7.80853e+06	8.98327e+06	1.15044	15.0442	0.202189	0.59072	0.471268	0.297225	Not Regulated		✔️					✖️
408	Delta-1-pyrroline-5-carboxylate dehydrogenase, mitochondrial	Delta-1-pyrroline-5-carboxylate dehydrogenase, mitochondrial OS=Mus musculus OX=10090 GN=Aldh4a1 PE=1 SV=3	Q8CHT0	Aldh4a1	28	135.421	7.69822	10.3461	1.34396	3750400000	3767700000	3186700000	4560800000	3364400000	2979100000	3745500000	4009800000	4529900000	3950500000	4847100000	3768200000	3.60152e+09	4.14183e+09	1.15002	15.0025	0.201665	0.589568	0.259715	0.112361	Not Regulated	✔️							✖️
409	Dehydrogenase/reductase SDR family member 7	Dehydrogenase/reductase SDR family member 7 OS=Mus musculus OX=10090 GN=Dhrs7 PE=1 SV=2;tr|A0A1Y7VN19|A0A1Y7VN19	A0A1Y7VN19	Dhrs7	2	11.6079	0	0	0	6861500	3113700	6578200	2920500	795463	11838000	6295100	10590000	5104700	5999500	3656500	5278000	5.35123e+06	6.15397e+06	1.15001	15.001	0.201647	0.589529	0.492762	0.318773	Not Regulated					✔️			✖️
410	Isoform Cytoplasmic of Glutathione reductase, mitochondrial	Isoform Cytoplasmic of Glutathione reductase, mitochondrial OS=Mus musculus OX=10090 GN=Gsr;sp|P47791|GSHR	P47791	Gsr	10	54.3662	0.292482	0.50634	1.73119	67290000	56437000	62412000	65368000	79092000	42749000	66053000	107430000	61398000	68027000	68096000	58295000	6.22247e+07	7.15498e+07	1.14986	14.9863	0.201462	0.589122	0.46297	0.288526	Not Regulated	✔️							✖️
411	Malate dehydrogenase, mitochondrial	Malate dehydrogenase, mitochondrial OS=Mus musculus OX=10090 GN=Mdh2 PE=1 SV=3	P08249	Mdh2	21	188.963	14.0574	21.371	1.52027	8013800000	8267000000	6766400000	8999400000	9987200000	4789600000	8229300000	9782800000	8564000000	9371000000	9688800000	8106700000	7803900000	8957100000	1.14777	14.7772	0.198836	0.58335	0.334273	0.177041	Not Regulated	✔️							✖️
412	Acyl-protein thioesterase 1	Acyl-protein thioesterase 1 OS=Mus musculus OX=10090 GN=Lypla1 PE=1 SV=1;tr|J3QP56|J3QP56	P97823	Lypla1	9	0	0.539093	0.992787	1.84159	87880000	102790000	136030000	84681000	130920000	97416000	108990000	152850000	123800000	123880000	115570000	108200000	106619500	122215000	1.14627	14.6272	0.19695	0.579203	0.330286	0.171221	Not Regulated	✔️	✔️						✖️
413	Estradiol 17 beta-dehydrogenase 5	Estradiol 17 beta-dehydrogenase 5 OS=Mus musculus OX=10090 GN=Akr1c6 PE=1 SV=1;tr|A0A1Y7VP26|A0A1Y7VP26	P70694	Akr1c6	16	897.899	1.1502	0.988883	0.85975	126070000	83617000	147720000	89644000	122670000	119140000	89098000	162530000	97374000	148210000	138490000	153890000	1.1481e+08	1.31599e+08	1.14623	14.6228	0.196894	0.579081	0.517212	0.346528	Not Regulated					✔️			✖️
414	T-complex protein 1 subunit delta	T-complex protein 1 subunit delta OS=Mus musculus OX=10090 GN=Cct4 PE=1 SV=3;tr|G5E839|G5E839	P80315	Cct4	14	68.3059	0.483535	0.687893	1.42263	38287000	26538000	33966000	44065000	40470000	50975000	37152000	28962000	41406000	46444000	55231000	59200000	3.90502e+07	44732500	1.14551	14.5514	0.195995	0.577103	0.539605	0.367591	Not Regulated					✔️			✖️
415	FGGY carbohydrate kinase domain-containing protein	FGGY carbohydrate kinase domain-containing protein OS=Mus musculus OX=10090 GN=Fggy PE=1 SV=1;sp|A2AJL3|FGGY	A2AJL4	Fggy	3	55.1146	0.0402112	0.0139168	0.346094	1229200	782540	1316900	614490	1398900	768800	963076	1897800	1247300	975632	914420	996180	1.01847e+06	1.16573e+06	1.14459	14.4592	0.194834	0.574551	0.571722	0.401953	Not Regulated					✔️			✖️
416	NADH dehydrogenase [ubiquinone] 1 beta subcomplex subunit 3	NADH dehydrogenase [ubiquinone] 1 beta subcomplex subunit 3 OS=Mus musculus OX=10090 GN=Ndufb3 PE=1 SV=1	Q9CQZ6	Ndufb3	5	97.3272	1.17534	1.44762	1.23166	162820000	157840000	165180000	147060000	175630000	137610000	176550000	144580000	194200000	205160000	186940000	174500000	157690000	1.80322e+08	1.14352	14.352	0.193482	0.571578	0.25154	0.105135	Not Regulated	✔️					✖️
417	E3 UFM1-protein ligase 1	E3 UFM1-protein ligase 1 OS=Mus musculus OX=10090 GN=Ufl1 PE=1 SV=2;sp|Q8CCJ3-1|UFL1	Q8CCJ3	Ufl1	14	0	0.210163	0.273267	1.30026	22804000	17497000	22945000	18183000	20306000	33737000	26844000	29589000	22374000	20562000	25753000	29720000	2.25787e+07	25807000	1.14298	14.2982	0.192802	0.570084	0.383499	0.216032	Not Regulated		✔️						✖️
418	AP-2 complex subunit alpha-2	AP-2 complex subunit alpha-2 OS=Mus musculus OX=10090 GN=Ap2a2 PE=1 SV=2	P17427	Ap2a2	23	51.8395	0.332042	0.403383	1.21486	54754000	32779000	44564000	44673000	28026000	63385000	50609000	62656000	50216000	42640000	47925000	51919000	4.46968e+07	5.09942e+07	1.14089	14.089	0.19016	0.564275	0.407692	0.237545	Not Regulated					✔️			✖️
419	Short-chain specific acyl-CoA dehydrogenase, mitochondrial	Short-chain specific acyl-CoA dehydrogenase, mitochondrial OS=Mus musculus OX=10090 GN=Acads PE=1 SV=2	Q07417	Acads	25	0	14.8717	31.7037	2.13182	2484300000	2475200000	2522400000	3319300000	2581100000	2285400000	2624800000	3504400000	3021000000	3128500000	3197500000	2396900000	2.61128e+09	2978850000	1.14076	14.0761	0.189996	0.563916	0.310566	0.15383	Not Regulated	✔️							✖️
420	Glycerate kinase	Glycerate kinase OS=Mus musculus OX=10090 GN=Glyctk PE=1 SV=1;sp|Q8QZY2|GLCTK	A0A0R4J1H2	Glyctk	14	134.721	1.29577	1.75628	1.3554	157340000	178550000	176090000	238730000	186170000	164240000	177860000	224650000	201030000	223400000	246550000	181820000	183520000	2.09218e+08	1.14003	14.003	0.189072	0.561884	0.311028	0.154814	Not Regulated	✔️							✖️
421	3-hydroxyisobutyrate dehydrogenase, mitochondrial	3-hydroxyisobutyrate dehydrogenase, mitochondrial OS=Mus musculus OX=10090 GN=Hibadh PE=1 SV=1	Q99L13	Hibadh	25	233.397	22.1557	33.328	1.50427	1271200000	1443200000	1118500000	1627500000	1856000000	1220100000	1459900000	2120200000	1481900000	1602500000	1705600000	1345900000	1422750000	1.61933e+09	1.13817	13.8171	0.186718	0.556709	0.392491	0.224036	Not Regulated	✔️							✖️
422	Glutaryl-CoA dehydrogenase, mitochondrial	Glutaryl-CoA dehydrogenase, mitochondrial OS=Mus musculus OX=10090 GN=Gcdh PE=1 SV=2;tr|A0A0A0MQ68|A0A0A0MQ68	Q60759	Gcdh	23	298.359	14.7627	20.5927	1.39492	1950600000	2141500000	2108200000	2681600000	2179500000	1850800000	2073800000	2959300000	2471000000	2669700000	2506300000	2009800000	2.15203e+09	2.44832e+09	1.13768	13.7676	0.18609	0.555328	0.333996	0.174802	Not Regulated	✔️							✖️
423	Ubiquitin-fold modifier 1	Ubiquitin-fold modifier 1 OS=Mus musculus OX=10090 GN=Ufm1 PE=1 SV=1	P61961	Ufm1	3	74.7308	1.44796	1.2446	0.859552	29623000	33380000	37306000	18547000	39491000	36450000	38197000	60779000	25557000	29618000	31589000	35734000	3.24662e+07	3.69123e+07	1.13695	13.6948	0.185166	0.553297	0.627424	0.474624	Not Regulated					✔️			✖️
424	28S ribosomal protein S18b, mitochondrial	28S ribosomal protein S18b, mitochondrial OS=Mus musculus OX=10090 GN=Mrps18b PE=1 SV=1;tr|G3UYQ9|G3UYQ9	Q99N84	Mrps18b	6	71.61	0.181112	0.216283	1.1942	11841000	19861000	10580000	15232000	17869000	12614000	13959000	27981000	14855000	13644000	16258000	13277000	1.46662e+07	1.66623e+07	1.13611	13.6107	0.184099	0.550951	0.604142	0.444259	Not Regulated	✔️							✖️
425	Mitochondrial import receptor subunit TOM70	Mitochondrial import receptor subunit TOM70 OS=Mus musculus OX=10090 GN=Tomm70 PE=1 SV=2	Q9CZW5	Tomm70a	29	35.8785	1.25143	1.48879	1.18968	196410000	210060000	182800000	260480000	199270000	184390000	243050000	245880000	248130000	230340000	238310000	195230000	2.05568e+08	233490000	1.13583	13.5827	0.183743	0.550168	0.260378	0.114677	Not Regulated	✔️					✖️
426	OCIA domain-containing protein 1	OCIA domain-containing protein 1 OS=Mus musculus OX=10090 GN=Ociad1 PE=1 SV=1;sp|Q9CRD0-3|OCAD1	Q9CRD0	Ociad1	19	103.234	3.80728	5.75793	1.51235	179300000	251030000	181880000	250870000	258340000	179380000	230190000	291180000	228630000	248910000	242290000	236030000	216800000	246205000	1.13563	13.5632	0.183495	0.549624	0.313003	0.156794	Not Regulated	✔️							✖️
427	Carboxymethylenebutenolidase homolog	Carboxymethylenebutenolidase homolog OS=Mus musculus OX=10090 GN=Cmbl PE=1 SV=1;tr|A0A2I3BPJ4|A0A2I3BPJ4	Q8R1G2	Cmbl	11	250.502	0.498327	0.940022	1.88636	23668000	25507000	28246000	36070000	36743000	27369000	27875000	49275000	30013000	31598000	29616000	33283000	29600500	33610000	1.13545	13.5454	0.183269	0.549127	0.474855	0.301265	Not Regulated					✔️			✖️
428	Proteasome subunit beta type-2	Proteasome subunit beta type-2 OS=Mus musculus OX=10090 GN=Psmb2 PE=1 SV=1	Q9R1P3	Psmb2	5	115.524	0.127387	0.0820983	0.644481	25217000	13416000	46208000	13814000	40073000	24528000	26533000	51707000	29857000	25918000	27601000	23737000	2.72093e+07	3.08922e+07	1.13535	13.5352	0.183139	0.548842	0.559512	0.388133	Not Regulated					✔️			✖️
429	Alanine--glyoxylate aminotransferase 2, mitochondrial	Alanine--glyoxylate aminotransferase 2, mitochondrial OS=Mus musculus OX=10090 GN=Agxt2 PE=1 SV=1;tr|H7BWY3|H7BWY3	Q3UEG6	Agxt2	31	79.2718	8.25537	13.5486	1.64118	1253500000	1237900000	1213200000	1632400000	1178100000	1016700000	1222900000	1316900000	1488200000	1546300000	1682800000	1291100000	1255300000	1424700000	1.13495	13.4948	0.182626	0.547713	0.323171	0.165315	Not Regulated	✔️							✖️
430	Ras-related protein Rab-21	Ras-related protein Rab-21 OS=Mus musculus OX=10090 GN=Rab21 PE=1 SV=4	P35282	Rab21	6	22.8836	0.527513	0.69798	1.32315	13834000	12172000	11190000	13589000	11159000	13667000	21278000	14688000	11273000	13886000	10254000	14413000	1.26018e+07	1.42987e+07	1.13465	13.465	0.182247	0.54688	0.5489	0.378375	Not Regulated		✔️						✖️
431	Pantetheinase	Pantetheinase OS=Mus musculus OX=10090 GN=Vnn1 PE=1 SV=3	Q9Z0K8	Vnn1	7	37.9073	0.199885	0.245143	1.22642	23027000	12015000	29181000	30373000	17175000	22149000	28709000	22155000	29202000	19046000	25026000	27801000	22320000	2.53232e+07	1.13455	13.455	0.182121	0.546603	0.477612	0.30361	Not Regulated					✔️			✖️
432	Asialoglycoprotein receptor 2 (Fragment)	Asialoglycoprotein receptor 2 (Fragment) OS=Mus musculus OX=10090 GN=Asgr2 PE=1 SV=1;sp|P24721|ASGR2	J3QMY0	Asgr2	2	148.321	0	0	0	6715200	839980	8157300	701880	5910500	7059400	6261500	4194100	6431800	5060000	5519500	5854600	4.89738e+06	5.55358e+06	1.13399	13.3991	0.18141	0.545039	0.429778	0.257652	Not Regulated					✔️	✖️
433	Apoptosis-inducing factor 1, mitochondrial	Apoptosis-inducing factor 1, mitochondrial OS=Mus musculus OX=10090 GN=Aifm1 PE=1 SV=1;sp|Q9Z0X1|AIFM1	B1AU25	Aifm1	31	0	4.09325	5.65612	1.38182	1546100000	1719700000	1546400000	2171200000	1617200000	1400400000	1755100000	1873200000	1999300000	1962200000	2078200000	1672300000	1.66683e+09	1890050000	1.13392	13.3917	0.181315	0.54483	0.27747	0.127051	Not Regulated	✔️							✖️
434	Cytochrome P450 4A14	Cytochrome P450 4A14 OS=Mus musculus OX=10090 GN=Cyp4a14 PE=1 SV=1	O35728	Cyp4a14	21	1503.77	6.3434	8.05458	1.26976	719930000	1171400000	1026900000	1588600000	1100900000	1451100000	1591200000	1049300000	1182100000	1380000000	1183000000	1615500000	1.17647e+09	1.33352e+09	1.13349	13.3488	0.180769	0.543631	0.468746	0.29505	Not Regulated		✔️						✖️
435	39S ribosomal protein L55, mitochondrial	39S ribosomal protein L55, mitochondrial OS=Mus musculus OX=10090 GN=Mrpl55 PE=1 SV=1;sp|Q9CZ83-2|RM55	Q9CZ83	Mrpl55	5	33.5078	0.432353	0.787445	1.8213	12954000	13849000	11468000	13100000	9088800	9023600	11955000	9939800	15188000	12086000	16353000	13215000	1.15806e+07	13122800	1.13317	13.3174	0.18037	0.542753	0.438246	0.266556	Not Regulated	✔️							✖️
436	Histone H4	Histone H4 OS=Mus musculus OX=10090 GN=H4c1 PE=1 SV=2	P62806	Hist1h4a	4	0.356452	2.23425	2.8948	1.29565	11123000	15721000	16690000	17753000	9696400	16493000	19075000	8608300	17249000	18386000	13905000	21793000	14579400	1.65027e+07	1.13192	13.192	0.178772	0.539241	0.664739	0.516697	Not Regulated					✔️			✖️
437	HCLS1-associated protein X-1	HCLS1-associated protein X-1 OS=Mus musculus OX=10090 GN=Hax1 PE=1 SV=1;sp|O35387|HAX1	O35387	Hax1	8	105.565	0.379513	0.62819	1.65525	13768000	15965000	13254000	15695000	17255000	12058000	15368000	17687000	17117000	15484000	18856000	15082000	1.46658e+07	16599000	1.13181	13.1814	0.178637	0.538944	0.279112	0.128848	Not Regulated		✔️						✖️
438	Tubulin alpha-1C chain	Tubulin alpha-1C chain OS=Mus musculus OX=10090 GN=Tuba1c PE=1 SV=1;sp|P05213|TBA1B	P68373	Tuba1c	11	109.986	0.653647	0.785408	1.20158	52899000	43799000	59253000	47564000	43357000	68053000	55168000	73823000	48153000	60486000	52508000	65973000	52487500	5.93518e+07	1.13078	13.078	0.177319	0.536046	0.405891	0.234679	Not Regulated					✔️			✖️
439	Protein SCO1 homolog, mitochondrial	Protein SCO1 homolog, mitochondrial OS=Mus musculus OX=10090 GN=Sco1 PE=1 SV=1;sp|Q5SUC9|SCO1	Q5SUD5	Sco1	5	9.92793	0.429387	0.5396	1.25668	33767000	39253000	31893000	41996000	37795000	24116000	23511000	33550000	40275000	37020000	56332000	45387000	3.48033e+07	3.93458e+07	1.13052	13.0519	0.176985	0.535313	0.627424	0.474745	Not Regulated	✔️					✖️
440	Acyl-CoA dehydrogenase family member 10	Acyl-CoA dehydrogenase family member 10 OS=Mus musculus OX=10090 GN=Acad10 PE=1 SV=1	Q8K370	Acad10	41	5.71698	1.13145	1.77035	1.56467	271970000	280200000	264120000	341420000	275850000	245790000	272430000	350960000	319190000	317120000	342180000	293860000	2.79892e+08	3.15957e+08	1.12885	12.8853	0.174858	0.530636	0.272512	0.122061	Not Regulated	✔️							✖️
441	Long-chain specific acyl-CoA dehydrogenase, mitochondrial	Long-chain specific acyl-CoA dehydrogenase, mitochondrial OS=Mus musculus OX=10090 GN=Acadl PE=1 SV=1;sp|P51174|ACADL	A0A0R4J083	Acadl	26	173.377	19.0703	29.8505	1.56528	3170600000	3254300000	2694700000	4147000000	4221400000	2217400000	3567500000	3297500000	4082200000	3803100000	4281900000	3206300000	3.28423e+09	3.70642e+09	1.12855	12.8549	0.174468	0.52978	0.406463	0.235308	Not Regulated	✔️							✖️
442	ATP-binding cassette sub-family E member 1	ATP-binding cassette sub-family E member 1 OS=Mus musculus OX=10090 GN=Abce1 PE=1 SV=1	P61222	Abce1	6	49.3748	0.159896	0.112034	0.700666	9047300	6191700	10340000	701880	4651000	12784000	8627700	11966000	5128000	7789100	6267700	9506800	7285980	8.21422e+06	1.1274	12.74	0.173	0.526551	0.531595	0.360145	Not Regulated					✔️			✖️
443	Pyruvate dehydrogenase E1 component subunit alpha, somatic form, mitochondrial	Pyruvate dehydrogenase E1 component subunit alpha, somatic form, mitochondrial OS=Mus musculus OX=10090 GN=Pdha1 PE=1 SV=1	P35486	Pdha1	26	87.3223	4.93347	8.08142	1.63808	695100000	683570000	671200000	903920000	709380000	632700000	744230000	898930000	845650000	786590000	858870000	701700000	7.15978e+08	805995000	1.12573	12.5725	0.170855	0.521836	0.29007	0.138609	Not Regulated	✔️							✖️
444	Peptidyl-tRNA hydrolase ICT1, mitochondrial	Peptidyl-tRNA hydrolase ICT1, mitochondrial OS=Mus musculus OX=10090 GN=Mrpl58 PE=1 SV=1;sp|Q8R035-2|ICT1	A2A6T4	Ict1	4	0	0	0	0	7879100	7190400	12050000	9607500	7267400	5150800	8727700	8269800	8681400	8998500	10895000	9745200	8.19087e+06	9219600	1.1256	12.5595	0.170688	0.521469	0.42078	0.249108	Not Regulated					✔️			✖️
445	Solute carrier family 22, member 30	Solute carrier family 22, member 30 OS=Mus musculus OX=10090 GN=Slc22a30 PE=2 SV=1;tr|B2RT89|B2RT89	Q96LX3	Slc22a30	5	92.2869	0.195337	0.263685	1.3499	39208000	26161000	32850000	41781000	22308000	42439000	41655000	26568000	39450000	29364000	40609000	52711000	34124500	3.83928e+07	1.12508	12.5081	0.170029	0.52002	0.584163	0.417259	Not Regulated					✔️			✖️
446	3-hydroxyisobutyryl-CoA hydrolase, mitochondrial	3-hydroxyisobutyryl-CoA hydrolase, mitochondrial OS=Mus musculus OX=10090 GN=Hibch PE=1 SV=1;tr|E0CX19|E0CX19	Q8QZS1	Hibch	25	0	7.53787	10.5804	1.40363	602090000	678270000	558430000	813730000	596450000	495040000	683490000	601690000	757870000	684120000	858400000	625590000	6.24002e+08	701860000	1.12477	12.4773	0.169633	0.51915	0.381399	0.214373	Not Regulated	✔️							✖️
447	Dihydrolipoyllysine-residue succinyltransferase component of 2-oxoglutarate dehydrogenase complex, mitochondrial	Dihydrolipoyllysine-residue succinyltransferase component of 2-oxoglutarate dehydrogenase complex, mitochondrial OS=Mus musculus OX=10090 GN=Dlst PE=1 SV=1;sp|Q9D2G2-2|ODO2	Q9D2G2	Dlst	17	144.716	3.35393	6.38075	1.90247	1014100000	1159100000	958420000	1161300000	1110300000	834190000	1140200000	1150000000	1224000000	1167800000	1325300000	1008100000	1.03957e+09	1.16923e+09	1.12473	12.473	0.169578	0.519029	0.295761	0.142991	Not Regulated	✔️							✖️
448	PRA1 family protein 3	PRA1 family protein 3 OS=Mus musculus OX=10090 GN=Arl6ip5 PE=1 SV=2	Q8R5J9	Arl6ip5	2	22.9123	0	0	0	2995200	1766100	5043800	1572800	3612600	5765000	4013500	5116700	3560500	3464800	3004100	4170000	3459250	3.88827e+06	1.12402	12.402	0.168668	0.517028	0.504771	0.331266	Not Regulated		✔️					✖️
449	Septin-2	Septin-2 OS=Mus musculus OX=10090 GN=Septin2 PE=1 SV=2;tr|E9Q3V6|E9Q3V6	P42208	Sept2	12	39.7566	0.386683	0.528237	1.36607	37620000	31106000	17340000	29143000	29973000	41120000	28304000	41995000	23619000	29731000	25449000	60153000	3.10503e+07	3.48752e+07	1.12318	12.3182	0.167591	0.514661	0.7327	0.608374	Not Regulated					✔️			✖️
450	Cytoplasmic aconitate hydratase	Cytoplasmic aconitate hydratase OS=Mus musculus OX=10090 GN=Aco1 PE=1 SV=3	P28271	Aco1	18	67.8651	0.372622	0.419785	1.12657	37682000	30357000	49232000	35251000	31908000	20008000	31802000	51332000	35362000	38836000	37030000	35149000	34073000	3.82518e+07	1.12264	12.2644	0.1669	0.513141	0.493665	0.320282	Not Regulated					✔️			✖️
451	Coronin-1C	Coronin-1C OS=Mus musculus OX=10090 GN=Coro1c PE=1 SV=2	Q9WUM4	Coro1c	6	0	0.0892252	0.113369	1.27059	86843000	24166000	47652000	14387000	28496000	47914000	41235000	54855000	36618000	50876000	45417000	50835000	4.15763e+07	4.66393e+07	1.12178	12.1776	0.165785	0.510689	0.467353	0.292715	Not Regulated					✔️			✖️
452	Glucose-6-phosphatase	Glucose-6-phosphatase OS=Mus musculus OX=10090 GN=G6pc PE=1 SV=2	P35576	G6pc	8	218.865	0.432375	0.537655	1.24349	44509000	43453000	48664000	28936000	61241000	97636000	59230000	101810000	46901000	63231000	39257000	53305000	5.40732e+07	6.06223e+07	1.12112	12.1117	0.164937	0.508825	0.642549	0.494238	Not Regulated		✔️					✖️
453	Phosphatidylglycerophosphatase and protein-tyrosine phosphatase 1	Phosphatidylglycerophosphatase and protein-tyrosine phosphatase 1 OS=Mus musculus OX=10090 GN=Ptpmt1 PE=1 SV=1;tr|A0A5F8MPX4|A0A5F8MPX4	Q66GT5	Ptpmt1	6	0	0.500755	1.37217	2.7402	26760000	26244000	16973000	29378000	21503000	23192000	18264000	29359000	28448000	31196000	29193000	25029000	2.40083e+07	2.69148e+07	1.12106	12.1062	0.164866	0.50867	0.505876	0.332886	Not Regulated	✔️							✖️
454	ATP synthase-coupling factor 6, mitochondrial	ATP synthase-coupling factor 6, mitochondrial OS=Mus musculus OX=10090 GN=Atp5pf PE=1 SV=1;tr|E9QAD6|E9QAD6	P97450	Atp5j	10	492.825	14.3943	28.1629	1.95653	1498500000	1578200000	1065200000	1689900000	1754600000	888800000	1398800000	1382900000	1659300000	1929100000	1834200000	1296600000	1.41253e+09	1.58348e+09	1.12102	12.1024	0.164817	0.508561	0.494953	0.321658	Not Regulated	✔️							✖️
455	Isocitrate dehydrogenase [NAD] subunit, mitochondrial	Isocitrate dehydrogenase [NAD] subunit, mitochondrial OS=Mus musculus OX=10090 GN=Idh3a PE=1 SV=1;sp|Q9D6R2|IDH3A	A0A1L1STE6	Idh3a	18	32.0468	1.74463	2.47908	1.42098	276650000	329090000	329180000	366840000	354330000	272440000	358740000	312200000	340700000	397190000	426090000	325410000	3.21422e+08	360055000	1.1202	12.0195	0.16375	0.506216	0.347244	0.186944	Not Regulated	✔️							✖️
456	28S ribosomal protein S34, mitochondrial	28S ribosomal protein S34, mitochondrial OS=Mus musculus OX=10090 GN=Mrps34 PE=1 SV=1	Q9JIK9	Mrps34	10	76.0765	0.742975	0.730915	0.983768	28835000	30644000	30750000	41955000	36410000	26281000	35126000	35283000	40996000	33650000	39205000	33996000	3.24792e+07	36376000	1.11998	11.9979	0.163472	0.505606	0.334273	0.176957	Not Regulated	✔️							✖️
457	Dihydrolipoyl dehydrogenase, mitochondrial	Dihydrolipoyl dehydrogenase, mitochondrial OS=Mus musculus OX=10090 GN=Dld PE=1 SV=2	O08749	Dld	29	73.5524	7.27097	13.6771	1.88106	2099700000	2077900000	1736700000	2189100000	2437300000	1229500000	2022900000	2161200000	2371700000	2198500000	2646600000	1780300000	1961700000	2.19687e+09	1.11988	11.9879	0.163343	0.505321	0.455458	0.28214	Not Regulated	✔️							✖️
458	Acetyl-CoA acetyltransferase, mitochondrial	Acetyl-CoA acetyltransferase, mitochondrial OS=Mus musculus OX=10090 GN=Acat1 PE=1 SV=1	Q8QZT1	Acat1	30	249.396	109.409	227.457	2.07895	5257500000	5666400000	4811000000	6717200000	5723600000	4422900000	5755500000	5664300000	6174500000	6125100000	6939700000	5805500000	5433100000	6.07743e+09	1.11859	11.8594	0.161687	0.50168	0.316062	0.158918	Not Regulated	✔️							✖️
459	Lipoamide acyltransferase component of branched-chain alpha-keto acid dehydrogenase complex, mitochondrial	Lipoamide acyltransferase component of branched-chain alpha-keto acid dehydrogenase complex, mitochondrial OS=Mus musculus OX=10090 GN=Dbt PE=1 SV=2	P53395	Dbt	29	43.6473	4.23853	6.93485	1.63614	878760000	1130100000	804090000	950870000	953490000	810710000	871410000	1249700000	903370000	1087700000	1166400000	903410000	9.21337e+08	1.03033e+09	1.1183	11.8301	0.161308	0.500849	0.417	0.24531	Not Regulated	✔️							✖️
460	Succinate--CoA ligase [ADP/GDP-forming] subunit alpha, mitochondrial	Succinate--CoA ligase [ADP/GDP-forming] subunit alpha, mitochondrial OS=Mus musculus OX=10090 GN=Suclg1 PE=1 SV=4	Q9WUM5	Suclg1	19	174.688	10.3868	19.76	1.90242	1675600000	1570600000	1460000000	2125200000	1569800000	1251600000	1716200000	1483000000	2029700000	1878800000	2181700000	1504200000	1608800000	1.79893e+09	1.11818	11.8183	0.161157	0.500515	0.448312	0.275663	Not Regulated	✔️							✖️
461	Sphingosine-1-phosphate lyase 1	Sphingosine-1-phosphate lyase 1 OS=Mus musculus OX=10090 GN=Sgpl1 PE=1 SV=1;tr|D6REF7|D6REF7	Q8R0X7	Sgpl1	10	29.9151	0.227078	0.292612	1.28859	25002000	13689000	42139000	37689000	19626000	43329000	36879000	27871000	30901000	36061000	31749000	39418000	3.02457e+07	3.38132e+07	1.11795	11.7951	0.160857	0.499855	0.501324	0.32744	Not Regulated		✔️				✖️
462	Protein FAM162A	Protein FAM162A OS=Mus musculus OX=10090 GN=Fam162a PE=1 SV=1	Q9D6U8	Fam162a	9	117.414	1.80607	2.94637	1.63137	107070000	125760000	89233000	109300000	131080000	66586000	110150000	88118000	157890000	117030000	120010000	109820000	1.04838e+08	1.1717e+08	1.11762	11.7624	0.160435	0.498929	0.527862	0.35531	Not Regulated	✔️					✖️
463	START domain-containing protein 10	START domain-containing protein 10 OS=Mus musculus OX=10090 GN=Stard10 PE=1 SV=1;tr|G3UYM0|G3UYM0	Q9JMD3	Stard10	5	1037.47	0.08388	0.183143	2.1834	8211300	8370300	10088000	10403000	6572600	845277	6003900	8556200	7077000	8637600	10364000	9076300	7.41508e+06	8.28583e+06	1.11743	11.743	0.160185	0.498378	0.546242	0.375861	Not Regulated					✔️			✖️
464	NADH dehydrogenase [ubiquinone] 1 alpha subcomplex assembly factor 4	NADH dehydrogenase [ubiquinone] 1 alpha subcomplex assembly factor 4 OS=Mus musculus OX=10090 GN=Ndufaf4 PE=1 SV=1	Q9D1H6	Ndufaf4	5	39.4429	0.519403	0.501667	0.965852	14438000	17274000	14221000	9327000	20136000	12228000	14991000	27790000	15378000	15717000	14095000	9883300	14604000	16309050	1.11675	11.6752	0.159309	0.496453	0.721328	0.591732	Not Regulated	✔️							✖️
465	Cell division control protein 42 homolog	Cell division control protein 42 homolog OS=Mus musculus OX=10090 GN=Cdc42 PE=1 SV=2;sp|P60766-1|CDC42	P60766	Cdc42	6	135.511	1.17467	1.12074	0.954089	22840000	23803000	24585000	18981000	28049000	31363000	21597000	38546000	20330000	25365000	28060000	33152000	2.49368e+07	2.78417e+07	1.11649	11.6488	0.158967	0.495702	0.600957	0.440502	Not Regulated					✔️			✖️
466	28S ribosomal protein S24, mitochondrial	28S ribosomal protein S24, mitochondrial OS=Mus musculus OX=10090 GN=Mrps24 PE=1 SV=1	Q9CQV5	Mrps24	3	73.7445	0.456657	0.592593	1.29768	9922200	11853000	12524000	13907000	9653600	10500000	14541000	7275200	14054000	12457000	16019000	11967000	11393300	1.27189e+07	1.11635	11.6346	0.158784	0.4953	0.640866	0.491344	Not Regulated	✔️							✖️
467	Diablo homolog, mitochondrial	Diablo homolog, mitochondrial OS=Mus musculus OX=10090 GN=Diablo PE=1 SV=2	Q9JIQ3	Diablo	5	0	0.207693	0.283268	1.36388	8163000	10111000	4067800	6543100	10219000	845277	4428600	6533400	9228000	5933400	10520000	7949200	6.6582e+06	7432100	1.11623	11.6233	0.158639	0.494979	0.568947	0.397597	Not Regulated	✔️							✖️
468	Antigen-presenting glycoprotein CD1d1	Antigen-presenting glycoprotein CD1d1 OS=Mus musculus OX=10090 GN=Cd1d1 PE=1 SV=1;sp|P11609|CD1D1	A0A0R4J090	Cd1d1	3	0	0.139249	0.096845	0.695482	15484000	17426000	835090	14161000	15331000	13861000	16797000	14393000	18665000	11199000	12856000	12059000	1.28497e+07	1.43282e+07	1.11506	11.506	0.157121	0.491644	0.546242	0.374854	Not Regulated			✔️			✖️
469	Mitochondrial carrier homolog 2	Mitochondrial carrier homolog 2 OS=Mus musculus OX=10090 GN=Mtch2 PE=1 SV=1;tr|A2AFW6|A2AFW6	Q791V5	Mtch2	11	194.768	2.00443	3.49238	1.74233	679420000	714280000	744060000	920610000	667590000	678430000	774960000	943690000	867630000	797520000	838900000	685580000	734065000	8.18047e+08	1.11441	11.4406	0.156275	0.489784	0.347482	0.187289	Not Regulated	✔️						✖️
470	NADH dehydrogenase [ubiquinone] iron-sulfur protein 7, mitochondrial	NADH dehydrogenase [ubiquinone] iron-sulfur protein 7, mitochondrial OS=Mus musculus OX=10090 GN=Ndufs7 PE=1 SV=1	Q9DC70	Ndufs7	11	139.322	1.59327	2.92765	1.83751	84498000	103050000	74477000	104490000	79253000	88885000	106550000	64883000	114230000	119730000	93627000	96493000	8.91088e+07	9.92522e+07	1.11383	11.3831	0.15553	0.488146	0.558639	0.386641	Not Regulated	✔️							✖️
471	NADH dehydrogenase [ubiquinone] iron-sulfur protein 2, mitochondrial	NADH dehydrogenase [ubiquinone] iron-sulfur protein 2, mitochondrial OS=Mus musculus OX=10090 GN=Ndufs2 PE=1 SV=1;tr|D3YXT0|D3YXT0	Q91WD5	Ndufs2	27	0	3.72337	6.74227	1.8108	677400000	760830000	718190000	837410000	712420000	594770000	744930000	754510000	823910000	889830000	858150000	718580000	7.16837e+08	7.98318e+08	1.11367	11.3668	0.15532	0.487683	0.316656	0.159497	Not Regulated	✔️							✖️
472	Derlin-2	Derlin-2 OS=Mus musculus OX=10090 GN=Derl2 PE=1 SV=2;tr|Q3U957|Q3U957	Q8BNI4	Derl2	2	77.2219	0.199383	0.137087	0.687553	7568900	10369000	7532500	4414800	795463	11318000	8891100	10850000	10166000	6289400	4219500	6340300	6.99978e+06	7.79272e+06	1.11328	11.3281	0.154817	0.486579	0.584609	0.419097	Not Regulated		✔️					✖️
473	NADH dehydrogenase [ubiquinone] 1 beta subcomplex subunit 4	NADH dehydrogenase [ubiquinone] 1 beta subcomplex subunit 4 OS=Mus musculus OX=10090 GN=Ndufb4 PE=1 SV=3	Q9CQC7	Ndufb4	8	70.376	3.91853	6.31125	1.61062	332480000	333250000	317510000	378460000	330370000	287100000	342990000	285590000	396630000	401170000	400110000	376190000	3.29862e+08	3.67113e+08	1.11293	11.2931	0.154364	0.485583	0.376722	0.210334	Not Regulated	✔️					✖️
474	Agmatinase, mitochondrial	Agmatinase, mitochondrial OS=Mus musculus OX=10090 GN=Agmat PE=1 SV=1	A2AS89	Agmat	14	105.41	4.9994	6.94238	1.38864	684600000	771060000	545150000	781770000	1018700000	432880000	751370000	741490000	823910000	921560000	964250000	505380000	7.05693e+08	784660000	1.1119	11.1899	0.153026	0.482641	0.587622	0.425229	Not Regulated	✔️							✖️
475	2-oxoisovalerate dehydrogenase subunit beta, mitochondrial	2-oxoisovalerate dehydrogenase subunit beta, mitochondrial OS=Mus musculus OX=10090 GN=Bckdhb PE=1 SV=2;sp|Q6P3A8-2|ODBB	Q6P3A8	Bckdhb	12	58.0605	1.57535	2.10287	1.33486	168600000	206190000	199850000	176480000	225740000	172710000	178720000	314570000	203860000	237040000	204590000	137700000	191595000	2.12747e+08	1.1104	11.0398	0.151077	0.478355	0.673506	0.528973	Not Regulated	✔️							✖️
476	Lysosomal alpha-glucosidase	Lysosomal alpha-glucosidase OS=Mus musculus OX=10090 GN=Gaa PE=1 SV=2	P70699	Gaa	28	31.6629	1.40998	1.85512	1.3157	594990000	733940000	746230000	460480000	585700000	682430000	637830000	831750000	622870000	676200000	657330000	796490000	6.33962e+08	703745000	1.11008	11.0075	0.150657	0.477433	0.43468	0.263574	Not Regulated			✔️					✖️
477	Glycine N-acyltransferase-like protein Keg1	Glycine N-acyltransferase-like protein Keg1 OS=Mus musculus OX=10090 GN=Keg1 PE=1 SV=1;tr|D3Z1F5|D3Z1F5	Q9DCY0	Keg1	22	199.505	5.15325	7.10487	1.37872	1050100000	1123900000	976040000	1356300000	921070000	813070000	1123500000	1006500000	1178900000	1274900000	1354600000	988070000	1040080000	1.15441e+09	1.10993	10.9926	0.150463	0.477007	0.433829	0.262788	Not Regulated					✔️			✖️
478	Isoform 2 of Mitochondrial potassium channel	Isoform 2 of Mitochondrial potassium channel OS=Mus musculus OX=10090 GN=Ccdc51;sp|Q3URS9|MITOK	Q3URS9	Ccdc51	7	7.95953	0.241293	0.365668	1.51545	15480000	19029000	14809000	23208000	16381000	15628000	17846000	13975000	21275000	21726000	23832000	17359000	17422500	19335500	1.1098	10.9801	0.1503	0.476649	0.535044	0.362864	Not Regulated	✔️						✖️
479	Peptidyl-prolyl cis-trans isomerase FKBP11	Peptidyl-prolyl cis-trans isomerase FKBP11 OS=Mus musculus OX=10090 GN=Fkbp11 PE=1 SV=1	Q9D1M7	Fkbp11	5	0	0.352237	0.607853	1.7257	13477000	17554000	24674000	19611000	6783700	31656000	26850000	8738500	12624000	10504000	19532000	47944000	1.89593e+07	2.10321e+07	1.10933	10.9329	0.149687	0.475301	0.954991	0.928778	Not Regulated					✔️	✖️
480	Isoform 2 of Oxidoreductase NAD-binding domain-containing protein 1	Isoform 2 of Oxidoreductase NAD-binding domain-containing protein 1 OS=Mus musculus OX=10090 GN=Oxnad1;sp|Q8VE38|OXND1	Q8VE38	Oxnad1	7	20.9236	0.317888	0.497252	1.56423	16271000	14442000	16752000	16261000	15204000	11203000	17720000	12606000	15543000	16151000	24276000	13673000	1.50222e+07	16661500	1.10913	10.9128	0.149425	0.474725	0.604142	0.444344	Not Regulated	✔️							✖️
481	Isoform Mt-VDAC1 of Voltage-dependent anion-selective channel protein 1	Isoform Mt-VDAC1 of Voltage-dependent anion-selective channel protein 1 OS=Mus musculus OX=10090 GN=Vdac1;sp|Q60932|VDAC1	Q60932	Vdac1	23	142.35	12.3861	19.9335	1.60934	2142900000	2388300000	2022700000	2382700000	2101700000	1956800000	2290900000	2117100000	2460600000	2554400000	2632500000	2348300000	2165850000	2.40063e+09	1.1084	10.8402	0.148482	0.47265	0.299505	0.145736	Not Regulated	✔️						✖️
482	Cytochrome P450 3A25	Cytochrome P450 3A25 OS=Mus musculus OX=10090 GN=Cyp3a25 PE=1 SV=1	O09158	Cyp3a25	11	0	0.186575	0.241826	1.29614	34925000	17760000	26300000	30982000	12417000	27184000	31221000	35966000	28823000	23378000	20052000	26298000	24928000	27623000	1.10811	10.8111	0.148103	0.471818	0.584378	0.418142	Not Regulated		✔️						✖️
483	Integrin-associated protein	Integrin-associated protein OS=Mus musculus OX=10090 GN=Cd47 PE=1 SV=1;tr|A0A2R8VK70|A0A2R8VK70	A0A2R8VI30	Cd47	2	37.2895	0.12265	0.17572	1.4327	10472000	12680000	8164100	4040400	9381900	13838000	8371000	16996000	6604500	8940000	11189000	12766000	9.76273e+06	1.08111e+07	1.10738	10.7383	0.147154	0.469732	0.700767	0.563061	Not Regulated					✔️		✖️
484	Fat storage-inducing transmembrane protein 2	Fat storage-inducing transmembrane protein 2 OS=Mus musculus OX=10090 GN=Fitm2 PE=1 SV=1	P59266	Fitm2	2	20.6993	0	0	0	643013	8775500	8654400	6186000	3403100	9387800	7156600	5279000	6415000	7380300	7288200	7445400	6.17497e+06	6.82742e+06	1.10566	10.566	0.144908	0.464794	0.509532	0.337569	Not Regulated		✔️					✖️
485	Phosphoenolpyruvate carboxykinase, cytosolic [GTP]	Phosphoenolpyruvate carboxykinase, cytosolic [GTP] OS=Mus musculus OX=10090 GN=Pck1 PE=1 SV=1	Q9Z2V4	Pck1	13	835.669	0.202171	0.328357	1.62415	23832000	21064000	26869000	24640000	31654000	18590000	24178000	40221000	22201000	23182000	22861000	29440000	24441500	2.70138e+07	1.10524	10.5244	0.144366	0.463601	0.618849	0.463268	Not Regulated		✔️						✖️
486	Ras-related protein Rap-2c	Ras-related protein Rap-2c OS=Mus musculus OX=10090 GN=Rap2c PE=1 SV=1	Q8BU31	Rap2c	2	26.7122	0.242532	0.184052	0.758877	1351300	1790600	1179700	590600	1655600	1558700	1005900	2512100	1062600	1453400	1171500	1770900	1.35442e+06	1.49607e+06	1.10458	10.4584	0.143503	0.461705	0.739723	0.61882	Not Regulated					✔️			✖️
487	14-3-3 protein epsilon	14-3-3 protein epsilon OS=Mus musculus OX=10090 GN=Ywhae PE=1 SV=1;tr|D6REF3|D6REF3	P62259	Ywhae	9	174.145	0.939128	0.891193	0.948958	48480000	35096000	30031000	43149000	31882000	26197000	52931000	30071000	43432000	25782000	43491000	41244000	3.58058e+07	3.94918e+07	1.10294	10.2944	0.14136	0.456993	0.667627	0.520403	Not Regulated					✔️			✖️
488	Cullin-associated NEDD8-dissociated protein 1	Cullin-associated NEDD8-dissociated protein 1 OS=Mus musculus OX=10090 GN=Cand1 PE=1 SV=2	Q6ZQ38	Cand1	6	16.5528	0.0440185	0.0551883	1.25375	3626100	3958400	4635800	1774000	3645100	5553500	3904300	5127000	3392900	4340100	3784100	5008700	3.86548e+06	4.25952e+06	1.10194	10.1936	0.140041	0.454094	0.571638	0.401537	Not Regulated					✔️			✖️
489	eIF-2-alpha kinase activator GCN1	eIF-2-alpha kinase activator GCN1 OS=Mus musculus OX=10090 GN=Gcn1 PE=1 SV=1	E9PVA8	Gcn1l1	53	12.462	0.198653	0.245543	1.23604	43025000	45498000	52296000	29730000	28081000	72807000	61285000	70744000	35907000	43493000	40558000	46904000	45239500	4.98152e+07	1.10114	10.1143	0.139002	0.45181	0.636988	0.486384	Not Regulated					✔️			✖️
490	NADH dehydrogenase [ubiquinone] flavoprotein 2, mitochondrial	NADH dehydrogenase [ubiquinone] flavoprotein 2, mitochondrial OS=Mus musculus OX=10090 GN=Ndufv2 PE=1 SV=2;sp|Q9D6J6-2|NDUV2	Q9D6J6	Ndufv2	12	157.936	4.0196	5.94045	1.47787	479420000	486910000	396820000	475270000	540400000	325180000	462260000	484770000	520340000	553270000	497340000	456830000	4.50667e+08	4.95802e+08	1.10015	10.0152	0.137702	0.448953	0.424195	0.251394	Not Regulated	✔️							✖️
491	Isoform 2 of Deaminated glutathione amidase	Isoform 2 of Deaminated glutathione amidase OS=Mus musculus OX=10090 GN=Nit1;sp|Q8VDK1|NIT1	Q8VDK1	Nit1	19	87.1758	1.75112	3.30783	1.88899	114940000	141550000	94046000	134020000	157710000	69447000	119350000	129300000	130640000	143010000	147710000	112700000	1.18619e+08	1.30452e+08	1.09976	9.97551	0.137182	0.44781	0.514275	0.341928	Not Regulated	✔️							✖️
492	Protein FAM210B, mitochondrial	Protein FAM210B, mitochondrial OS=Mus musculus OX=10090 GN=Fam210b PE=1 SV=3	Q9D8B6	Fam210b	6	84.6564	0.853227	0.92051	1.07886	17382000	20741000	18275000	21264000	21590000	20822000	18354000	30849000	24030000	21380000	22785000	14650000	2.00123e+07	22008000	1.09972	9.97218	0.137139	0.447714	0.672274	0.526283	Not Regulated	✔️						✖️
493	NADH-ubiquinone oxidoreductase 75 kDa subunit, mitochondrial	NADH-ubiquinone oxidoreductase 75 kDa subunit, mitochondrial OS=Mus musculus OX=10090 GN=Ndufs1 PE=1 SV=2	Q91VD9	Ndufs1	47	0	5.11372	7.71643	1.50897	1492300000	1619700000	1424200000	1756200000	1646500000	1343000000	1593700000	1610600000	1938500000	1856000000	1619100000	1585900000	1.54698e+09	1.70063e+09	1.09932	9.93223	0.136614	0.446561	0.368509	0.202761	Not Regulated	✔️							✖️
494	Imidazolonepropionate hydrolase	Imidazolonepropionate hydrolase OS=Mus musculus OX=10090 GN=Uroc1 PE=1 SV=1;sp|Q8VC12|HUTU	Q3UEL5	Uroc1	21	174.643	0.374128	0.572685	1.53072	69357000	51072000	82999000	78994000	63873000	36140000	54765000	76252000	100900000	57943000	68792000	61493000	6.37392e+07	7.00242e+07	1.0986	9.8605	0.135673	0.444491	0.62935	0.478412	Not Regulated					✔️			✖️
495	Superoxide dismutase [Mn], mitochondrial	Superoxide dismutase [Mn], mitochondrial OS=Mus musculus OX=10090 GN=Sod2 PE=1 SV=3;tr|A0A3B2WBF0|A0A3B2WBF0	P09671	Sod2	17	183.358	8.51995	17.9381	2.10542	1175200000	1393300000	1028800000	1664100000	1530600000	889530000	1294700000	1430100000	1588100000	1400300000	1597300000	1127400000	1280255000	1.40632e+09	1.09847	9.84661	0.13549	0.44409	0.517212	0.346353	Not Regulated	✔️							✖️
496	Cytochrome b-c1 complex subunit 9	Cytochrome b-c1 complex subunit 9 OS=Mus musculus OX=10090 GN=Uqcr10 PE=1 SV=1	Q8R1I1	Uqcr10	5	482.056	3.59527	5.95763	1.65708	764840000	651700000	604370000	824430000	679140000	529340000	756690000	603900000	774130000	759090000	864660000	692640000	6.75637e+08	7.41852e+08	1.098	9.80039	0.134883	0.442755	0.468024	0.294303	Not Regulated	✔️							✖️
497	Delta-aminolevulinic acid dehydratase	Delta-aminolevulinic acid dehydratase OS=Mus musculus OX=10090 GN=Alad PE=1 SV=1	P10518	Alad	9	120.043	0.223733	0.150528	0.672802	5442000	3905800	9501400	1754500	9180200	2433000	2498800	8939800	3778700	6717300	7144600	6293000	5.36948e+06	5.89537e+06	1.09794	9.79393	0.134798	0.442569	0.682195	0.541756	Not Regulated					✔️			✖️
498	Protein NipSnap homolog 1	Protein NipSnap homolog 1 OS=Mus musculus OX=10090 GN=Nipsnap1 PE=1 SV=1	O55125	Nipsnap1	22	205.321	5.06415	9.6029	1.89625	1462600000	1431900000	1125000000	1653300000	1675400000	1033400000	1268400000	1516300000	1858000000	1690900000	1519400000	1347400000	1.39693e+09	1533400000	1.09769	9.76902	0.134471	0.441849	0.517212	0.346148	Not Regulated	✔️							✖️
499	Succinate--CoA ligase [GDP-forming] subunit beta, mitochondrial	Succinate--CoA ligase [GDP-forming] subunit beta, mitochondrial OS=Mus musculus OX=10090 GN=Suclg2 PE=1 SV=3;sp|Q9Z2I8-2|SUCB2	Q9Z2I8	Suclg2	26	133.303	18.4495	24.0982	1.30617	1897500000	1944200000	1736600000	2323900000	1998400000	1541500000	1941600000	1943700000	2257000000	2240800000	2287200000	1885200000	1.90702e+09	2.09258e+09	1.09731	9.73073	0.133968	0.440743	0.412607	0.241695	Not Regulated	✔️							✖️
500	ADP-ribose glycohydrolase MACROD1	ADP-ribose glycohydrolase MACROD1 OS=Mus musculus OX=10090 GN=Macrod1 PE=1 SV=2	Q922B1	Macrod1	5	31.7896	0.675135	0.722897	1.07074	45264000	39870000	38023000	45672000	37044000	38592000	37828000	62845000	39590000	47168000	40240000	40348000	4.07442e+07	4.46698e+07	1.09635	9.63492	0.132707	0.437972	0.579149	0.409343	Not Regulated	✔️							✖️
501	NADH dehydrogenase [ubiquinone] 1 alpha subcomplex subunit 6	NADH dehydrogenase [ubiquinone] 1 alpha subcomplex subunit 6 OS=Mus musculus OX=10090 GN=Ndufa6 PE=1 SV=1	Q9CQZ5	Ndufa6	6	406.966	1.76233	2.64085	1.4985	215370000	269190000	222390000	242320000	198100000	178780000	226360000	194240000	263500000	289960000	254000000	225690000	221025000	2.42292e+08	1.09622	9.62184	0.132535	0.437594	0.497944	0.324922	Not Regulated	✔️							✖️
502	Acidic leucine-rich nuclear phosphoprotein 32 family member E (Fragment)	Acidic leucine-rich nuclear phosphoprotein 32 family member E (Fragment) OS=Mus musculus OX=10090 GN=Anp32e PE=1 SV=1;tr|E9PZF5|E9PZF5	E9Q5H2	Anp32e	2	18.8612	0.12702	0.176627	1.39054	4815900	3647300	7039700	4815400	6666800	6187800	4064500	9357500	1065374	8337200	7892800	5638400	5.52882e+06	6.0593e+06	1.09595	9.5948	0.132179	0.436811	0.870771	0.79961	Not Regulated					✔️			✖️
503	Immunoglobulin heavy variable 1-31	Immunoglobulin heavy variable 1-31 OS=Mus musculus OX=10090 GN=Ighv1-31 PE=4 SV=1	A0A075B5V1	Ighv1-31	3	0	0	0	0	53459000	48181000	43133000	53834000	21918000	23942000	56081000	31470000	47160000	57904000	26364000	48899000	40744500	4.46463e+07	1.09576	9.57634	0.131936	0.436277	0.707731	0.573073	Not Regulated					✔️			✖️
504	NADH dehydrogenase [ubiquinone] 1 subunit C2	NADH dehydrogenase [ubiquinone] 1 subunit C2 OS=Mus musculus OX=10090 GN=Ndufc2 PE=1 SV=1;tr|A0A0U1RPJ5|A0A0U1RPJ5	Q9CQ54	Ndufc2	11	103.878	3.52473	6.06487	1.72066	272120000	248770000	239670000	326550000	263060000	223610000	275260000	224750000	316120000	327390000	320050000	260780000	2.62297e+08	2.87392e+08	1.09567	9.56741	0.131819	0.436018	0.503697	0.329932	Not Regulated	✔️					✖️
505	Isoform Cytoplasmic+peroxisomal of Peroxiredoxin-5, mitochondrial	Isoform Cytoplasmic+peroxisomal of Peroxiredoxin-5, mitochondrial OS=Mus musculus OX=10090 GN=Prdx5;sp|P99029|PRDX5	P99029	Prdx5	15	0	28.8885	35.4893	1.22849	1319300000	1470400000	1426400000	1735300000	1633800000	1131000000	1425900000	1585600000	1511200000	1594100000	1861700000	1568100000	1452700000	1591100000	1.09527	9.52709	0.131288	0.434851	0.433647	0.262136	Not Regulated	✔️			✔️				✖️
506	Cytochrome b-c1 complex subunit 2, mitochondrial	Cytochrome b-c1 complex subunit 2, mitochondrial OS=Mus musculus OX=10090 GN=Uqcrc2 PE=1 SV=1	Q9DB77	Uqcrc2	25	148.827	7.04608	11.2719	1.59974	3162100000	3463000000	2947100000	3758000000	3614600000	2234300000	3431000000	2987800000	3832200000	3589100000	3928100000	3233100000	3.19652e+09	3.50022e+09	1.09501	9.50097	0.130944	0.434095	0.482985	0.307999	Not Regulated	✔️							✖️
507	Dipeptidyl peptidase 2	Dipeptidyl peptidase 2 OS=Mus musculus OX=10090 GN=Dpp7 PE=1 SV=2	Q9ET22	Dpp7	14	9.24208	0.829863	0.725825	0.874632	205790000	213550000	268650000	110060000	192010000	215540000	214960000	258920000	200700000	185200000	227480000	232510000	2.00933e+08	2.19962e+08	1.0947	9.46997	0.130535	0.433197	0.546242	0.375188	Not Regulated			✔️					✖️
508	Protein SCO2 homolog, mitochondrial	Protein SCO2 homolog, mitochondrial OS=Mus musculus OX=10090 GN=Sco2 PE=1 SV=1	Q8VCL2	Sco2	4	108.856	0.437217	0.422205	0.965665	13149000	16493000	11447000	13931000	11665000	7789800	12224000	12020000	13602000	14034000	18164000	11477000	1.24125e+07	1.35868e+07	1.09461	9.46119	0.130419	0.432942	0.5818	0.413518	Not Regulated	✔️					✖️
509	H-2 class I histocompatibility antigen, D-K alpha chain	H-2 class I histocompatibility antigen, D-K alpha chain OS=Mus musculus OX=10090 GN=H2-D1 PE=1 SV=2;sp|P01899|HA11	G3UZP7	H2-D1	7	231.579	0.562117	0.4894	0.870638	25706000	24360000	14592000	24653000	15148000	24021000	28872000	14767000	19347000	22336000	23279000	32023000	2.14133e+07	2.34373e+07	1.09452	9.45205	0.130299	0.432678	0.708942	0.574495	Not Regulated					✔️	✖️
510	Enoyl-CoA delta isomerase 1, mitochondrial	Enoyl-CoA delta isomerase 1, mitochondrial OS=Mus musculus OX=10090 GN=Eci1 PE=1 SV=2;tr|A0A3Q4EC00|A0A3Q4EC00	P42125	Eci1	23	169.477	11.3175	21.2783	1.88013	2888200000	2841900000	2416700000	3659000000	3191100000	1924900000	2963300000	3194100000	3369900000	2811700000	3541700000	2639500000	2820300000	3086700000	1.09446	9.4458	0.130217	0.432496	0.508397	0.335548	Not Regulated	✔️							✖️
511	Sorting and assembly machinery component 50 homolog	Sorting and assembly machinery component 50 homolog OS=Mus musculus OX=10090 GN=Samm50 PE=1 SV=1	Q8BGH2	Samm50	17	37.362	0.774955	0.982098	1.2673	204110000	192230000	188680000	268660000	195350000	203690000	206710000	227330000	248980000	230720000	248530000	207200000	2.08787e+08	228245000	1.0932	9.31972	0.128554	0.428841	0.414356	0.242979	Not Regulated	✔️						✖️
512	Transcriptional activator protein Pur-beta	Transcriptional activator protein Pur-beta OS=Mus musculus OX=10090 GN=Purb PE=1 SV=3	O35295	Purb	3	11.4952	0.129057	0.107258	0.831092	4605900	4562100	835090	4511400	795463	3789600	5326100	2133400	3003800	3317700	3522400	3571600	3.18326e+06	3.47917e+06	1.09296	9.29575	0.128237	0.428145	0.568431	0.396802	Not Regulated					✔️			✖️
513	Guanine nucleotide-binding protein G(I)/G(S)/G(T) subunit beta-2	Guanine nucleotide-binding protein G(I)/G(S)/G(T) subunit beta-2 OS=Mus musculus OX=10090 GN=Gnb2 PE=1 SV=3;tr|E9QKR0|E9QKR0	P62880	Gnb2	11	126.15	0.665648	0.985547	1.48058	65060000	63875000	57853000	60915000	49088000	88751000	72203000	79495000	72498000	61074000	57912000	78010000	64257000	7.01987e+07	1.09247	9.24672	0.12759	0.426722	0.517212	0.345686	Not Regulated					✔️			✖️
514	Moesin	Moesin OS=Mus musculus OX=10090 GN=Msn PE=1 SV=3	P26041	Msn	11	11.3821	0.491407	0.541558	1.10206	16734000	11814000	6220600	11659000	4375100	12934000	11724000	9897200	7984700	13459000	12446000	14046000	1.06228e+07	1.15928e+07	1.09132	9.13163	0.126069	0.423379	0.602089	0.442083	Not Regulated					✔️			✖️
515	Electron transfer flavoprotein regulatory factor 1	Electron transfer flavoprotein regulatory factor 1 OS=Mus musculus OX=10090 GN=Etfrf1 PE=1 SV=1	Q91V16	Lyrm5	4	52.1753	0.356262	0.220488	0.618894	13008000	12733000	11175000	16501000	14699000	8584100	10589000	9117500	13894000	15381000	20501000	14201000	12783350	13947250	1.09105	9.10481	0.125715	0.422599	0.735552	0.614413	Not Regulated	✔️							✖️
516	Solute carrier organic anion transporter family member	Solute carrier organic anion transporter family member OS=Mus musculus OX=10090 GN=Slco1b2 PE=1 SV=1;sp|Q9JJL3|SO1B2	A0A0N4SUN2	Slco1b2	10	423.487	0.558487	0.673943	1.20673	129750000	83002000	137620000	102760000	79573000	167200000	143750000	184030000	114670000	99175000	110230000	111150000	1.16651e+08	127167500	1.09016	9.01551	0.124533	0.420002	0.655359	0.507181	Not Regulated					✔️		✖️
517	Cholinesterase	Cholinesterase OS=Mus musculus OX=10090 GN=Bche PE=1 SV=2	Q03311	Bche	9	33.9872	0.045974	0.0351902	0.765436	9960600	839980	4032200	701880	12603000	9153600	7259300	3500500	9068400	4360700	6409400	10025000	6.21521e+06	6770550	1.08935	8.93518	0.12347	0.417664	0.482985	0.308532	Not Regulated					✔️			✖️
518	Actin-related protein 2/3 complex subunit 3	Actin-related protein 2/3 complex subunit 3 OS=Mus musculus OX=10090 GN=Arpc3 PE=1 SV=3;tr|H7BWZ3|H7BWZ3	Q9JM76	Arpc3	5	99.9991	0.31046	0.382577	1.23229	28458000	24195000	29569000	15102000	21630000	34515000	32727000	30165000	24467000	25156000	22106000	32492000	2.55782e+07	2.78522e+07	1.0889	8.89039	0.122877	0.41636	0.59527	0.435219	Not Regulated					✔️			✖️
519	T-complex protein 1 subunit gamma	T-complex protein 1 subunit gamma OS=Mus musculus OX=10090 GN=Cct3 PE=1 SV=1;tr|E9Q133|E9Q133	P80318	Cct3	16	126.521	0.496602	0.755968	1.52228	37973000	32401000	47607000	54965000	42937000	57174000	36858000	41890000	54825000	44203000	58593000	60953000	45509500	4.95537e+07	1.08886	8.88642	0.122824	0.416245	0.632403	0.482488	Not Regulated					✔️			✖️
520	Serine beta-lactamase-like protein LACTB, mitochondrial	Serine beta-lactamase-like protein LACTB, mitochondrial OS=Mus musculus OX=10090 GN=Lactb PE=1 SV=1;tr|A0A1L1SVF9|A0A1L1SVF9	Q9EP89	Lactb	26	36.6171	2.04453	2.71427	1.32757	352360000	334610000	335570000	455110000	346810000	314300000	336040000	409750000	401630000	398520000	429230000	352960000	356460000	3.88022e+08	1.08854	8.8542	0.122397	0.415306	0.450549	0.277974	Not Regulated	✔️							✖️
521	Maleylacetoacetate isomerase	Maleylacetoacetate isomerase OS=Mus musculus OX=10090 GN=Gstz1 PE=1 SV=1	Q9WVL0	Gstz1	16	722.314	6.77193	6.77548	1.00052	233410000	247460000	253600000	193940000	261580000	214750000	207520000	383410000	217360000	256980000	239240000	224180000	2.34123e+08	2.54782e+08	1.08824	8.8237	0.121993	0.414417	0.679282	0.537323	Not Regulated	✔️							✖️
522	SURF1-like protein (Fragment)	SURF1-like protein (Fragment) OS=Mus musculus OX=10090 GN=Surf1 PE=1 SV=1;sp|P09925|SURF1	A0A0A6YVR9	Surf1	6	0	0.256337	0.395657	1.5435	17917000	18556000	14832000	15572000	16586000	11160000	15524000	16557000	20066000	15039000	18039000	17729000	15770500	17159000	1.08804	8.80441	0.121737	0.413855	0.509532	0.337527	Not Regulated	✔️						✖️
523	Stromal interaction molecule 1	Stromal interaction molecule 1 OS=Mus musculus OX=10090 GN=Stim1 PE=1 SV=1;sp|P70302|STIM1	P70302	Stim1	8	13.3646	0.198668	0.27668	1.39267	13309000	10648000	15078000	11916000	13308000	14738000	15991000	13837000	16055000	12336000	14333000	13368000	1.31662e+07	14320000	1.08764	8.76362	0.121196	0.412666	0.473187	0.299026	Not Regulated		✔️				✖️
524	ATP synthase subunit d, mitochondrial	ATP synthase subunit d, mitochondrial OS=Mus musculus OX=10090 GN=Atp5pd PE=1 SV=3;tr|B1ASE2|B1ASE2	Q9DCX2	Atp5h	18	500.826	21.7042	41.7465	1.92343	2331000000	2848300000	1829300000	2819500000	2818900000	1914800000	2408500000	2372700000	2852000000	2870200000	2823500000	2509700000	2.42697e+09	2.63943e+09	1.08754	8.75441	0.121074	0.412397	0.504268	0.330621	Not Regulated	✔️							✖️
525	Actin-related protein 2	Actin-related protein 2 OS=Mus musculus OX=10090 GN=Actr2 PE=1 SV=1	P61161	Actr2	11	63.3887	0.139054	0.246718	1.77426	9988600	839980	15994000	4518600	795463	30416000	17928000	7006900	8856700	6726300	9124600	18315000	1.04254e+07	11326250	1.0864	8.64049	0.119562	0.409073	0.396898	0.227915	Not Regulated					✔️			✖️
526	NADPH:adrenodoxin oxidoreductase, mitochondrial	NADPH:adrenodoxin oxidoreductase, mitochondrial OS=Mus musculus OX=10090 GN=Fdxr PE=1 SV=1	Q61578	Fdxr	21	6.50465	1.10138	1.38202	1.2548	104750000	96451000	92787000	116230000	88652000	92363000	96019000	86693000	112090000	110530000	132250000	103530000	9.85388e+07	106852000	1.08436	8.43644	0.11685	0.40311	0.542839	0.371149	Not Regulated	✔️							✖️
527	Mitofusin-2	Mitofusin-2 OS=Mus musculus OX=10090 GN=Mfn2 PE=1 SV=3;sp|Q80U63-2|MFN2	Q80U63	Mfn2	11	48.7928	0.349792	0.4426	1.26532	29709000	27499000	26479000	43917000	24841000	28259000	31801000	26435000	39089000	33059000	36950000	28469000	3.01173e+07	3.26338e+07	1.08356	8.35565	0.115774	0.400747	0.580452	0.411455	Not Regulated	✔️						✖️
528	Nucleophosmin	Nucleophosmin OS=Mus musculus OX=10090 GN=Npm1 PE=1 SV=1;sp|Q61937|NPM	Q5SQB0	Npm1	7	149.54	0.877565	1.06035	1.20829	32343000	19434000	31688000	26870000	34666000	24845000	42149000	43101000	20739000	25276000	29437000	23269000	2.83077e+07	3.06618e+07	1.08316	8.31636	0.115251	0.399596	0.796979	0.700029	Not Regulated					✔️			✖️
529	Signal recognition particle 54 kDa protein	Signal recognition particle 54 kDa protein OS=Mus musculus OX=10090 GN=Srp54 PE=1 SV=2;tr|E9PXC0|E9PXC0	P14576	Srp54	17	37.7865	0.399297	0.41315	1.03469	47414000	31937000	55379000	36699000	45796000	58392000	50121000	80065000	34307000	50633000	34152000	49187000	4.59362e+07	4.97442e+07	1.0829	8.28976	0.114897	0.398817	0.801085	0.706134	Not Regulated		✔️						✖️
530	CD81 antigen	CD81 antigen OS=Mus musculus OX=10090 GN=Cd81 PE=1 SV=2;tr|A0A140LJL0|A0A140LJL0	P35762	Cd81	3	129.776	0.0966833	0.361187	3.73577	9197100	839980	8639100	11426000	6675600	12264000	9669700	10495000	7918300	7574600	8677600	8723100	8.17363e+06	8843050	1.0819	8.19	0.113567	0.395894	0.563013	0.391966	Not Regulated					✔️		✖️
531	Catechol O-methyltransferase domain-containing protein 1	Catechol O-methyltransferase domain-containing protein 1 OS=Mus musculus OX=10090 GN=Comtd1 PE=1 SV=1;tr|H3BJ37|H3BJ37	Q8BIG7	Comtd1	4	7.19247	0.394825	0.44939	1.1382	3928000	6275400	6502600	6985200	6357600	6485500	6141500	10324000	5865300	6514700	6005300	4672400	6089050	6587200	1.08181	8.18108	0.113448	0.395633	0.753012	0.636044	Not Regulated	✔️					✖️
532	Phospholipase ABHD3	Phospholipase ABHD3 OS=Mus musculus OX=10090 GN=Abhd3 PE=1 SV=1;tr|A0A452J888|A0A452J888	Q91ZH7	Abhd3	3	39.2684	0	0	0	7484900	6106100	9723600	9035600	7940400	10350000	10266000	8402300	10749000	8681300	7282100	9382600	8440100	9.12722e+06	1.08141	8.1411	0.112915	0.39446	0.584609	0.419402	Not Regulated					✔️	✖️
533	Complement component C8 alpha chain	Complement component C8 alpha chain OS=Mus musculus OX=10090 GN=C8a PE=1 SV=1;tr|A2A997|A2A997	Q8K182	C8a	11	243.609	0.182043	0.379475	2.08453	18950000	17359000	15733000	17049000	15759000	16194000	23443000	9116300	19874000	16410000	19042000	21116000	1.68407e+07	1.81669e+07	1.07875	7.87508	0.109362	0.386649	0.865782	0.793949	Not Regulated					✔️		✖️
534	Peroxisomal membrane protein 11A	Peroxisomal membrane protein 11A OS=Mus musculus OX=10090 GN=Pex11a PE=1 SV=1	Q9Z211	Pex11a	8	72.6563	1.17034	1.77653	1.51795	106660000	122900000	161670000	195130000	139100000	161810000	163340000	132480000	160880000	177470000	150510000	172440000	1.47878e+08	159520000	1.07872	7.87246	0.109327	0.386572	0.563013	0.391902	Not Regulated				✔️			✖️
535	Hydroxymethylglutaryl-CoA lyase, mitochondrial	Hydroxymethylglutaryl-CoA lyase, mitochondrial OS=Mus musculus OX=10090 GN=Hmgcl PE=1 SV=2	P38060	Hmgcl	19	211.779	7.33562	10.7393	1.464	1523100000	1627500000	1183500000	1576800000	1550300000	1001100000	1191700000	1723700000	1442200000	1681100000	1634400000	1454700000	1.41038e+09	1521300000	1.07864	7.86429	0.109217	0.386332	0.589653	0.428905	Not Regulated	✔️			✔️				✖️
536	MICOS complex subunit Mic60	MICOS complex subunit Mic60 OS=Mus musculus OX=10090 GN=Immt PE=1 SV=1;sp|Q8CAQ8-5|MIC60	Q8CAQ8	Immt	58	79.3728	6.86305	9.8142	1.43001	1098600000	1177000000	1043800000	1473400000	1096700000	1019500000	1174600000	962950000	1370900000	1264100000	1489200000	1189400000	1151500000	1.24186e+09	1.07847	7.84701	0.108986	0.385823	0.587455	0.423807	Not Regulated	✔️					✖️
537	Aflatoxin B1 aldehyde reductase member 2	Aflatoxin B1 aldehyde reductase member 2 OS=Mus musculus OX=10090 GN=Akr7a2 PE=1 SV=3	Q8CG76	Akr7a2	13	153.967	2.62358	3.15763	1.20356	278390000	307390000	270880000	381910000	292510000	226240000	261990000	274140000	332210000	337750000	386570000	299510000	2.92887e+08	3.15362e+08	1.07674	7.67362	0.106665	0.38072	0.599156	0.438808	Not Regulated	✔️							✖️
538	Peptidyl-tRNA hydrolase 2, mitochondrial	Peptidyl-tRNA hydrolase 2, mitochondrial OS=Mus musculus OX=10090 GN=Ptrh2 PE=1 SV=1	Q8R2Y8	Ptrh2	8	8.28192	2.00655	2.43372	1.21289	55565000	59640000	69145000	41368000	55138000	64106000	52221000	87080000	53579000	61299000	61416000	55807000	5.74937e+07	6.19003e+07	1.07665	7.66461	0.106544	0.380455	0.669489	0.523312	Not Regulated	✔️							✖️
539	Iron-sulfur cluster assembly enzyme ISCU, mitochondrial	Iron-sulfur cluster assembly enzyme ISCU, mitochondrial OS=Mus musculus OX=10090 GN=Iscu PE=1 SV=1;tr|D3Z7W0|D3Z7W0	Q9D7P6	Iscu	9	124.985	2.59721	3.42415	1.3184	60365000	58245000	48339000	65206000	55788000	42061000	52355000	53682000	64479000	61835000	70804000	52033000	5.50007e+07	59198000	1.07631	7.63142	0.106099	0.379477	0.5818	0.414065	Not Regulated	✔️							✖️
540	Chitinase-like protein 3	Chitinase-like protein 3 OS=Mus musculus OX=10090 GN=Chil3 PE=1 SV=2;sp|Q91Z98|CHIL4	O35744	Chil3	8	0.10338	0.196949	0.164582	0.835659	9808900	11710000	9574000	6845100	8756900	10374000	963076	15699000	9088400	12979000	10162000	12516000	9.51148e+06	1.02346e+07	1.07602	7.60235	0.10571	0.37862	0.759279	0.645879	Not Regulated		✔️						✖️
541	Glioblastoma amplified sequence	Glioblastoma amplified sequence OS=Mus musculus OX=10090 GN=Nipsnap2 PE=1 SV=1;sp|O55126|NIPS2	O55126	Gbas	5	0	0	0	0	5400800	5641000	5470500	6800600	5370400	5562800	5906900	4592500	6450700	7727600	6341100	5777800	5.70768e+06	6.13277e+06	1.07448	7.44756	0.103633	0.374054	0.630131	0.480362	Not Regulated					✔️			✖️
542	MICOS complex subunit Mic27	MICOS complex subunit Mic27 OS=Mus musculus OX=10090 GN=Apool PE=1 SV=1;tr|B1AV14|B1AV14	Q78IK4	Apool	15	21.2563	4.06927	4.19155	1.03005	163260000	154710000	146230000	192710000	148540000	134230000	159350000	138210000	178580000	174140000	203050000	156040000	1.56613e+08	1.68228e+08	1.07416	7.41635	0.103214	0.373133	0.5818	0.414135	Not Regulated	✔️						✖️
543	Isoform 2 of Monoacylglycerol lipase ABHD6	Isoform 2 of Monoacylglycerol lipase ABHD6 OS=Mus musculus OX=10090 GN=Abhd6;sp|Q8R2Y0|ABHD6	Q8R2Y0	Abhd6	10	26.4195	0.323697	0.58949	1.82112	15964000	11772000	19705000	19023000	20692000	27127000	20262000	27908000	10602000	20832000	15011000	28113000	1.90472e+07	2.04547e+07	1.0739	7.38955	0.102854	0.372341	0.865782	0.793309	Not Regulated			✔️			✖️
544	Oligosaccharyltransferase complex subunit OSTC	Oligosaccharyltransferase complex subunit OSTC OS=Mus musculus OX=10090 GN=Ostc PE=1 SV=1	Q78XF5	Ostc	2	71.8671	0.436835	0.346717	0.793702	57233000	61522000	86729000	39580000	55409000	82024000	70594000	95364000	59552000	75368000	36797000	73068000	63749500	6.84572e+07	1.07385	7.38463	0.102788	0.372196	0.797021	0.70106	Not Regulated		✔️					✖️
545	Beta-1-syntrophin	Beta-1-syntrophin OS=Mus musculus OX=10090 GN=Sntb1 PE=1 SV=4	Q99L88	Sntb1	9	46.7144	0.116756	0.275618	2.36064	19661000	13441000	16273000	24950000	17955000	28044000	23324000	15577000	20688000	19893000	19452000	30271000	20054000	2.15342e+07	1.07381	7.3809	0.102737	0.372086	0.701713	0.566099	Not Regulated					✔️			✖️
546	AP-2 complex subunit beta	AP-2 complex subunit beta OS=Mus musculus OX=10090 GN=Ap2b1 PE=1 SV=1;sp|Q9DBG3-2|AP2B1	Q9DBG3	Ap2b1	18	23.6658	0.133397	0.19364	1.45161	27095000	21244000	22092000	16170000	19545000	36129000	25283000	27381000	24663000	22186000	26762000	26480000	23712500	2.54592e+07	1.07366	7.36602	0.102537	0.371646	0.571341	0.400651	Not Regulated					✔️			✖️
547	Mitochondrial proton/calcium exchanger protein	Mitochondrial proton/calcium exchanger protein OS=Mus musculus OX=10090 GN=Letm1 PE=1 SV=1	Q9Z2I0	Letm1	31	21.5973	2.18605	2.5105	1.14842	381370000	392360000	396450000	497010000	393660000	352490000	407190000	450320000	408190000	426560000	519120000	378560000	4.02223e+08	4.31657e+08	1.07318	7.31766	0.101887	0.370218	0.546242	0.375825	Not Regulated	✔️					✖️
548	Methylmalonyl-CoA mutase, mitochondrial	Methylmalonyl-CoA mutase, mitochondrial OS=Mus musculus OX=10090 GN=Mmut PE=1 SV=2	P16332	Mut	35	55.1617	2.23593	2.96492	1.32603	849150000	884180000	784670000	1032400000	820320000	651300000	826920000	922650000	928410000	964460000	972350000	774400000	8.37003e+08	8.98198e+08	1.07311	7.3112	0.101801	0.370027	0.543516	0.372047	Not Regulated	✔️							✖️
549	Transthyretin	Transthyretin OS=Mus musculus OX=10090 GN=Ttr PE=1 SV=1	P07309	Ttr	8	4891.96	4.28088	5.71458	1.33491	263350000	242270000	219310000	135190000	257490000	223050000	236850000	401100000	205180000	208840000	175050000	211650000	2.23443e+08	2.39778e+08	1.07311	7.31058	0.101792	0.370008	0.810126	0.717641	Not Regulated					✔️			✖️
550	Thioredoxin-disulfide reductase	Thioredoxin-disulfide reductase OS=Mus musculus OX=10090 GN=Txnrd2 PE=1 SV=1;tr|A0A0U1RPV8|A0A0U1RPV8	Q9JLT4	Txnrd2	22	24.2022	1.17331	1.8628	1.58764	200710000	189580000	179430000	244370000	254770000	122830000	184300000	199510000	228490000	221320000	254860000	189760000	198615000	213040000	1.07263	7.26279	0.10115	0.368596	0.614235	0.456748	Not Regulated	✔️							✖️
551	Thioredoxin-dependent peroxide reductase, mitochondrial	Thioredoxin-dependent peroxide reductase, mitochondrial OS=Mus musculus OX=10090 GN=Prdx3 PE=1 SV=1	P20108	Prdx3	14	113.989	10.8232	16.088	1.48643	1152700000	1398600000	1074500000	1362300000	1416800000	861530000	1146400000	1562900000	1306000000	1266200000	1338400000	1173600000	1.21107e+09	1.29892e+09	1.07253	7.25349	0.101025	0.368321	0.587622	0.425056	Not Regulated	✔️							✖️
552	Mitochondrial import inner membrane translocase subunit TIM50	Mitochondrial import inner membrane translocase subunit TIM50 OS=Mus musculus OX=10090 GN=Timm50 PE=1 SV=1	Q9D880	Timm50	11	21.7548	0.783737	0.884858	1.12903	80618000	86999000	75783000	91422000	70541000	64339000	91978000	71137000	84413000	86099000	98639000	71491000	7.82837e+07	83959500	1.0725	7.25034	0.100982	0.368227	0.58994	0.429482	Not Regulated	✔️					✖️
553	Cysteine-rich protein 2	Cysteine-rich protein 2 OS=Mus musculus OX=10090 GN=Crip2 PE=1 SV=1;tr|A0A0G2JF37|A0A0G2JF37	Q9DCT8	Crip2	2	67.1004	0.284442	0.445823	1.56736	7769300	9018700	6386300	8581300	9001300	12216000	8311700	11520000	8218900	7454300	10877000	10407000	8.82882e+06	9.46482e+06	1.07204	7.20368	0.100354	0.366847	0.667613	0.519764	Not Regulated					✔️			✖️
554	Peroxisomal succinyl-coenzyme A thioesterase	Peroxisomal succinyl-coenzyme A thioesterase OS=Mus musculus OX=10090 GN=Acot4 PE=1 SV=1	Q8BWN8	Acot4	19	25.0934	2.10038	2.45835	1.17043	283950000	237400000	312020000	635490000	345220000	369090000	367710000	330550000	471660000	375960000	334230000	457610000	3.63862e+08	389620000	1.07079	7.07916	0.0986777	0.363161	0.616801	0.46067	Not Regulated				✔️				✖️
555	Sodium/potassium-transporting ATPase subunit beta-1	Sodium/potassium-transporting ATPase subunit beta-1 OS=Mus musculus OX=10090 GN=Atp1b1 PE=1 SV=1;tr|A0A0A6YX05|A0A0A6YX05	P14094	Atp1b1	7	31.1334	0.493775	0.581213	1.17708	85444000	77228000	71728000	75259000	60516000	112690000	86569000	73602000	79262000	65863000	80647000	131020000	80477500	86160500	1.07062	7.0616	0.0984411	0.362641	0.751716	0.634012	Not Regulated					✔️	✖️
556	Iodotyrosine deiodinase 1	Iodotyrosine deiodinase 1 OS=Mus musculus OX=10090 GN=Iyd PE=1 SV=1	Q9DCX8	Iyd	9	61.3097	0.460532	0.408795	0.887659	59208000	58378000	63474000	51201000	64390000	62873000	62614000	62636000	51889000	66295000	57694000	83751000	5.99207e+07	64146500	1.07052	7.05238	0.0983169	0.362368	0.638472	0.488712	Not Regulated					✔️	✖️
557	Enoyl-[acyl-carrier-protein] reductase, mitochondrial	Enoyl-[acyl-carrier-protein] reductase, mitochondrial OS=Mus musculus OX=10090 GN=Mecr PE=1 SV=2	Q9DCS3	Mecr	15	26.4743	1.20428	1.90748	1.58392	149610000	179220000	147780000	207990000	167450000	129670000	162240000	208400000	155150000	187440000	191840000	144820000	163620000	1.74982e+08	1.06944	6.94394	0.0968547	0.359153	0.625469	0.471345	Not Regulated	✔️							✖️
558	Dolichyl-diphosphooligosaccharide--protein glycosyltransferase subunit 2	Dolichyl-diphosphooligosaccharide--protein glycosyltransferase subunit 2 OS=Mus musculus OX=10090 GN=Rpn2 PE=1 SV=1;tr|A2ACG7|A2ACG7	Q9DBG6	Rpn2	28	69.9891	2.86963	3.79547	1.32263	827850000	788100000	877030000	770420000	711300000	1107200000	902760000	1285900000	677880000	828430000	691200000	1043100000	8.46983e+08	9.04878e+08	1.06835	6.83544	0.0953902	0.355934	0.777869	0.675965	Not Regulated		✔️					✖️
559	Ubiquinone biosynthesis O-methyltransferase, mitochondrial	Ubiquinone biosynthesis O-methyltransferase, mitochondrial OS=Mus musculus OX=10090 GN=Coq3 PE=1 SV=1	Q8BMS4	Coq3	8	10.6462	0.602897	0.509383	0.844893	46842000	57823000	40035000	41602000	43244000	34885000	49047000	47433000	54817000	49213000	45799000	36114000	4.40718e+07	47070500	1.06804	6.80404	0.0949663	0.355002	0.627424	0.474895	Not Regulated	✔️							✖️
560	Polyribonucleotide nucleotidyltransferase 1, mitochondrial	Polyribonucleotide nucleotidyltransferase 1, mitochondrial OS=Mus musculus OX=10090 GN=Pnpt1 PE=1 SV=1;sp|Q8K1R3-2|PNPT1	Q8K1R3	Pnpt1	16	11.1005	0.281378	0.413303	1.46885	31897000	28929000	31213000	43071000	28487000	24014000	34382000	27903000	35320000	34512000	36924000	31261000	31268500	3.33837e+07	1.06765	6.76453	0.0944324	0.353828	0.590213	0.430418	Not Regulated	✔️							✖️
561	Alpha-actinin cytoskeletal isoform	Alpha-actinin cytoskeletal isoform OS=Mus musculus OX=10090 GN=Actn1 PE=1 SV=1;sp|Q7TPR4|ACTN1	A1BN54	Actn1	11	8.56358	0.423352	0.566647	1.33848	6894900	5526600	6832100	4063400	7757900	10091000	7044900	8103200	7755500	6037100	7376200	7623200	6.86098e+06	7323350	1.06739	6.73907	0.0940884	0.353072	0.615167	0.458204	Not Regulated					✔️			✖️
562	Choline dehydrogenase, mitochondrial	Choline dehydrogenase, mitochondrial OS=Mus musculus OX=10090 GN=Chdh PE=1 SV=1	Q8BJ64	Chdh	31	58.6467	5.94923	9.41073	1.58184	1185900000	1281500000	1041700000	1503000000	1047100000	970960000	1123700000	1167600000	1340000000	1366400000	1432000000	1071900000	1.17169e+09	1.25027e+09	1.06706	6.70596	0.0936408	0.352088	0.607683	0.448465	Not Regulated	✔️							✖️
563	Acyl-coenzyme A synthetase ACSM5, mitochondrial	Acyl-coenzyme A synthetase ACSM5, mitochondrial OS=Mus musculus OX=10090 GN=Acsm5 PE=1 SV=1;tr|A0A140LHR8|A0A140LHR8	Q8BGA8	Acsm5	31	0	2.80093	4.13165	1.4751	649480000	707640000	651390000	819930000	657710000	560610000	676330000	711200000	688910000	807260000	756620000	673950000	674460000	719045000	1.0661	6.61047	0.0923492	0.349249	0.542839	0.371079	Not Regulated	✔️							✖️
564	Glutamate dehydrogenase 1, mitochondrial	Glutamate dehydrogenase 1, mitochondrial OS=Mus musculus OX=10090 GN=Glud1 PE=1 SV=1	P26443	Glud1	46	669.828	74.4017	119.8	1.61018	18857000000	20385000000	19810000000	27037000000	20755000000	17852000000	20245000000	21437000000	24762000000	22551000000	24788000000	19112000000	2.07827e+10	2.21492e+10	1.06575	6.57519	0.0918716	0.348199	0.589653	0.428865	Not Regulated	✔️							✖️
565	Phosphoglucomutase-1	Phosphoglucomutase-1 OS=Mus musculus OX=10090 GN=Pgm1 PE=1 SV=4;tr|A2CEK3|A2CEK3	Q9D0F9	Pgm1	17	1.79843	0.378873	0.428902	1.13205	20089000	14882000	18783000	9952300	21208000	9310400	9785200	17997000	15003000	18630000	17825000	21164000	1.57041e+07	1.6734e+07	1.06558	6.55826	0.0916424	0.347695	0.745971	0.625277	Not Regulated					✔️			✖️
566	Pro-cathepsin H	Pro-cathepsin H OS=Mus musculus OX=10090 GN=Ctsh PE=1 SV=2;tr|A0A087WR20|A0A087WR20	P49935	Ctsh	11	167.189	2.38922	2.39512	1.00247	685040000	637260000	716760000	466490000	711360000	672220000	674430000	820450000	624060000	613650000	640150000	768530000	6.48188e+08	6.90212e+08	1.06483	6.4832	0.0906258	0.34546	0.625469	0.470569	Not Regulated			✔️					✖️
567	Ferritin heavy chain	Ferritin heavy chain OS=Mus musculus OX=10090 GN=Fth1 PE=1 SV=2;tr|A0A494BA92|A0A494BA92	P09528	Fth1	11	3979.67	1.06405	0.7812	0.734174	40695000	74873000	30067000	39694000	53298000	35467000	32134000	26831000	41170000	66925000	54421000	70273000	4.56823e+07	4.86257e+07	1.06443	6.44305	0.0900817	0.344264	0.881559	0.814466	Not Regulated	✔️							✖️
568	Aldehyde dehydrogenase, mitochondrial	Aldehyde dehydrogenase, mitochondrial OS=Mus musculus OX=10090 GN=Aldh2 PE=1 SV=1;tr|A0A0G2JEU1|A0A0G2JEU1	P47738	Aldh2	41	1547.29	30.3307	48.019	1.58318	25479000000	27268000000	22608000000	30956000000	29515000000	19481000000	24468000000	32118000000	28169000000	28858000000	27823000000	23870000000	25884500000	27551000000	1.06438	6.43822	0.0900162	0.34412	0.6168	0.45981	Not Regulated	✔️							✖️
569	28S ribosomal protein S31, mitochondrial	28S ribosomal protein S31, mitochondrial OS=Mus musculus OX=10090 GN=Mrps31 PE=1 SV=1	Q61733	Mrps31	11	28.3896	0.422	0.714827	1.6939	20172000	25046000	13074000	21960000	20643000	14135000	22960000	14140000	21278000	21087000	24304000	18512000	1.91717e+07	2.03802e+07	1.06304	6.30357	0.0881901	0.340105	0.713986	0.582146	Not Regulated	✔️							✖️
570	Glycine N-acyltransferase	Glycine N-acyltransferase OS=Mus musculus OX=10090 GN=Glyat PE=1 SV=1;sp|Q91XE0-2|GLYAT	Q91XE0	Glyat	24	230.237	40.6833	49.1938	1.20919	2369400000	2468300000	2272500000	3000400000	2230600000	1851200000	2360100000	2491900000	2790200000	2585700000	2674100000	2184500000	2365400000	2.51442e+09	1.063	6.29985	0.0881396	0.339994	0.590213	0.430365	Not Regulated	✔️							✖️
571	Peroxisomal bifunctional enzyme	Peroxisomal bifunctional enzyme OS=Mus musculus OX=10090 GN=Ehhadh PE=1 SV=4	Q9DBM2	Ehhadh	66	476.612	42.8462	67.5012	1.57543	7090700000	10623000000	13644000000	19440000000	11119000000	12430000000	11131000000	9578900000	12361000000	13871000000	14041000000	18012000000	1.23911e+10	1.31658e+10	1.06252	6.25206	0.0874908	0.338568	0.715829	0.585881	Not Regulated				✔️				✖️
572	Methylmalonate-semialdehyde dehydrogenase [acylating], mitochondrial	Methylmalonate-semialdehyde dehydrogenase [acylating], mitochondrial OS=Mus musculus OX=10090 GN=Aldh6a1 PE=1 SV=1	Q9EQ20	Aldh6a1	46	238.872	63.1453	107.264	1.69869	5303900000	5828700000	4697700000	6430700000	5538000000	4169800000	4996100000	5722700000	5833700000	6010900000	6350900000	5048700000	5.32813e+09	5660500000	1.06238	6.23796	0.0872993	0.338147	0.604784	0.445193	Not Regulated	✔️							✖️
573	Sideroflexin-2	Sideroflexin-2 OS=Mus musculus OX=10090 GN=Sfxn2 PE=1 SV=1;tr|A0A494B9V3|A0A494B9V3	Q925N2	Sfxn2	13	21.0774	1.03609	1.26809	1.22392	90958000	85920000	93889000	100980000	100360000	89105000	84186000	112050000	101090000	110590000	103950000	84054000	9.35353e+07	99320000	1.06184	6.18447	0.0865728	0.33655	0.625469	0.470652	Not Regulated	✔️						✖️
574	NADH dehydrogenase [ubiquinone] 1 beta subcomplex subunit 8, mitochondrial	NADH dehydrogenase [ubiquinone] 1 beta subcomplex subunit 8, mitochondrial OS=Mus musculus OX=10090 GN=Ndufb8 PE=1 SV=1;tr|Q3V406|Q3V406	Q9D6J5	Ndufb8	8	215.622	1.87945	2.48912	1.32439	214510000	224180000	176670000	227340000	216980000	161750000	193780000	228630000	211420000	229690000	214790000	217820000	2.03572e+08	2.16022e+08	1.06116	6.11578	0.0856392	0.334497	0.575745	0.406218	Not Regulated	✔️					✖️
575	14-3-3 protein zeta/delta	14-3-3 protein zeta/delta OS=Mus musculus OX=10090 GN=Ywhaz PE=1 SV=1;tr|A0A2I3BQ03|A0A2I3BQ03	P63101	Ywhaz	14	96.1956	2.6309	2.88798	1.09772	99566000	89538000	105530000	108460000	97229000	99842000	128570000	153700000	100360000	86448000	91454000	76326000	100027500	106143000	1.06114	6.11382	0.0856125	0.334439	0.860276	0.782459	Not Regulated					✔️			✖️
576	Mitochondrial pyruvate carrier 1	Mitochondrial pyruvate carrier 1 OS=Mus musculus OX=10090 GN=Mpc1 PE=1 SV=1;tr|D3YWY6|D3YWY6	P63030	Mpc1	7	303.507	1.05144	2.15268	2.04736	141870000	129210000	160480000	144500000	139330000	135060000	184300000	127150000	164770000	182530000	127120000	116490000	1.41742e+08	1.50393e+08	1.06104	6.10383	0.0854767	0.33414	0.759693	0.6469	Not Regulated	✔️						✖️
577	Complement component C6	Complement component C6 OS=Mus musculus OX=10090 GN=C6 PE=1 SV=2;tr|Q91X70|Q91X70	E9Q6D8	C6	9	114.751	0.085528	0.111807	1.30726	7442400	6809700	7218200	5335300	5616400	12101000	8784900	3463600	8594000	11470000	8012500	6893900	7420500	7.86982e+06	1.06055	6.05507	0.0848136	0.332682	0.901129	0.848849	Not Regulated					✔️			✖️
578	Cytochrome b-c1 complex subunit 1, mitochondrial	Cytochrome b-c1 complex subunit 1, mitochondrial OS=Mus musculus OX=10090 GN=Uqcrc1 PE=1 SV=2	Q9CZ13	Uqcrc1	27	176.919	10.4527	17.7108	1.69438	2877900000	3075600000	2580000000	3455800000	2916000000	2883600000	3016000000	2774100000	3390600000	3269600000	3527500000	2887200000	2.96482e+09	3.14417e+09	1.06049	6.04928	0.0847348	0.332509	0.587622	0.425118	Not Regulated	✔️							✖️
579	Isoform II of Gamma-glutamyl hydrolase	Isoform II of Gamma-glutamyl hydrolase OS=Mus musculus OX=10090 GN=Ggh;sp|Q9Z0L8|GGH	Q9Z0L8	Ggh	4	5.66488	0.245142	0.17136	0.699024	5385600	7279600	7351900	8492100	6846300	8133300	6589200	6452800	6982100	5950600	10019000	10118000	7.24813e+06	7.68528e+06	1.06031	6.03121	0.084489	0.331969	0.797021	0.700708	Not Regulated			✔️					✖️
580	RDH16 family member 1	RDH16 family member 1 OS=Mus musculus OX=10090 GN=Rdh16f1 PE=3 SV=1	E9Q9P8	Gm28046	10	0	3.8469	3.92793	1.02106	77966000	45652000	85434000	44844000	56778000	110450000	88782000	134130000	60105000	49495000	49993000	63660000	7.01873e+07	7.43608e+07	1.05946	5.94623	0.0833322	0.329426	0.885289	0.822448	Not Regulated					✔️			✖️
581	Isoform 2 of UDP-glucuronic acid/UDP-N-acetylgalactosamine transporter	Isoform 2 of UDP-glucuronic acid/UDP-N-acetylgalactosamine transporter OS=Mus musculus OX=10090 GN=Slc35d1;sp|A2AKQ0|S35D1	V9GX08	Slc35d1	6	41.5726	0.402263	0.460482	1.14473	9634900	9362500	9282400	6310700	9415600	11779000	10488000	17227000	8307700	8530000	6911800	7576100	9.29752e+06	9840100	1.05836	5.83579	0.0818275	0.326118	0.927275	0.884134	Not Regulated		✔️					✖️
582	Citrate synthase, mitochondrial	Citrate synthase, mitochondrial OS=Mus musculus OX=10090 GN=Cs PE=1 SV=1	Q9CZU6	Cs	24	86.6583	3.38978	4.85645	1.43267	1696200000	1477000000	1561100000	2074400000	1415300000	1371100000	1546600000	1637700000	1828000000	1710400000	1883900000	1548200000	1.59918e+09	1.69247e+09	1.05833	5.83319	0.0817921	0.32604	0.60832	0.449314	Not Regulated	✔️							✖️
583	Dolichyl-diphosphooligosaccharide--protein glycosyltransferase subunit MAGT1	Dolichyl-diphosphooligosaccharide--protein glycosyltransferase subunit MAGT1 OS=Mus musculus OX=10090 GN=Magt1 PE=1 SV=1;sp|Q9CQY5-2|MAGT1	A2ADH1	Magt1	5	41.2216	0.121497	0.265431	2.18468	18034000	14436000	11789000	12347000	795463	23347000	17978000	7388100	18225000	10605000	13500000	17727000	1.34581e+07	1.42372e+07	1.05789	5.78913	0.0811915	0.324719	0.616801	0.460965	Not Regulated		✔️					✖️
584	Aspartate aminotransferase, mitochondrial	Aspartate aminotransferase, mitochondrial OS=Mus musculus OX=10090 GN=Got2 PE=1 SV=1	P05202	Got2	41	331.087	54.8682	111.296	2.02842	14738000000	13610000000	11741000000	15661000000	16080000000	8731800000	13138000000	12398000000	15562000000	15371000000	16615000000	12133000000	1.3427e+10	1.42028e+10	1.05778	5.77842	0.0810453	0.324398	0.680189	0.539738	Not Regulated	✔️							✖️
585	Ubiquinone biosynthesis monooxygenase COQ6, mitochondrial	Ubiquinone biosynthesis monooxygenase COQ6, mitochondrial OS=Mus musculus OX=10090 GN=Coq6 PE=1 SV=3;tr|D3YW66|D3YW66	Q8R1S0	Coq6	12	10.9105	0.55313	0.766472	1.3857	88922000	85280000	85333000	114770000	82875000	80475000	91986000	75570000	109670000	99309000	111820000	80094000	8.96092e+07	94741500	1.05727	5.72746	0.0803502	0.32287	0.711328	0.577773	Not Regulated	✔️							✖️
586	V-type proton ATPase subunit H	V-type proton ATPase subunit H OS=Mus musculus OX=10090 GN=Atp6v1h PE=1 SV=1;tr|A0A0A6YX18|A0A0A6YX18	A0A0A6YWP6	Atp6v1h	4	39.1258	0.072627	0.0713037	0.981779	3961500	4632700	4077400	4295800	2303800	1993600	4331000	4177700	4093500	2971300	3442900	3464400	3.54413e+06	3746800	1.05718	5.71837	0.0802261	0.322597	0.679282	0.536088	Not Regulated					✔️			✖️
587	Cytochrome c oxidase subunit	Cytochrome c oxidase subunit OS=Mus musculus OX=10090 GN=Cox6a1 PE=1 SV=1;sp|P43024|CX6A1	Q9DCW5	Cox6a1	4	557.711	3.13925	6.04487	1.92558	348770000	503450000	272030000	529770000	539840000	277620000	498820000	273310000	469960000	474300000	539760000	353200000	4.11913e+08	4.34892e+08	1.05578	5.57844	0.0783152	0.318396	0.772197	0.666122	Not Regulated	✔️							✖️
588	Amine oxidase [flavin-containing] B	Amine oxidase [flavin-containing] B OS=Mus musculus OX=10090 GN=Maob PE=1 SV=4	Q8BW75	Maob	31	127.794	4.84612	6.5483	1.35125	1154500000	1034300000	1078500000	1627500000	1157500000	1178100000	1288100000	1258100000	1457100000	1277100000	1295500000	1056500000	1.20507e+09	1.27207e+09	1.0556	5.55986	0.0780613	0.317838	0.642315	0.493625	Not Regulated	✔️					✖️
589	Phenazine biosynthesis-like domain-containing protein 1	Phenazine biosynthesis-like domain-containing protein 1 OS=Mus musculus OX=10090 GN=Pbld1 PE=1 SV=2;tr|K3W4L7|K3W4L7	K3W4L7	Pbld1	13	152.859	1.84858	2.84788	1.54058	139970000	141620000	164240000	137480000	149570000	100970000	133700000	109580000	166250000	144520000	157550000	168560000	138975000	1.46693e+08	1.05554	5.55376	0.0779779	0.317655	0.723916	0.595529	Not Regulated					✔️			✖️
590	Actin-related protein 3	Actin-related protein 3 OS=Mus musculus OX=10090 GN=Actr3 PE=1 SV=3	Q99JY9	Actr3	16	62.4617	0.52544	0.717338	1.36521	71077000	55169000	50909000	74922000	56401000	96078000	81903000	74329000	56199000	68731000	66636000	79135000	67426000	71155500	1.05531	5.53125	0.0776703	0.316978	0.683045	0.542896	Not Regulated					✔️			✖️
591	Transcription factor A, mitochondrial	Transcription factor A, mitochondrial OS=Mus musculus OX=10090 GN=Tfam PE=1 SV=1;sp|P40630-2|TFAM	A0A0R4J1N9	Tfam	11	34.4998	1.00281	1.49143	1.48725	93201000	86334000	79699000	115900000	111350000	52653000	76186000	99076000	97017000	100080000	107690000	88734000	8.98562e+07	9.47972e+07	1.05499	5.49879	0.0772264	0.316003	0.679282	0.537246	Not Regulated	✔️							✖️
592	Cysteine desulfurase, mitochondrial	Cysteine desulfurase, mitochondrial OS=Mus musculus OX=10090 GN=Nfs1 PE=1 SV=3	Q9Z1J3	Nfs1	17	40.9998	1.26263	1.71932	1.36169	111400000	114020000	99597000	123690000	106690000	83755000	109500000	85075000	117050000	126680000	131860000	103490000	1.06525e+08	1.12276e+08	1.05398	5.39825	0.0758509	0.312979	0.725399	0.597787	Not Regulated	✔️							✖️
593	Regulator of microtubule dynamics protein 2	Regulator of microtubule dynamics protein 2 OS=Mus musculus OX=10090 GN=Rmdn2 PE=1 SV=1	Q8BSE0	Rmdn2	15	52.4313	0.97329	1.39282	1.43105	150580000	147270000	167620000	225670000	166030000	153340000	165260000	228000000	180450000	191460000	155570000	144130000	1.68418e+08	1.77478e+08	1.05379	5.37946	0.0755937	0.312413	0.729425	0.603771	Not Regulated					✔️	✖️
594	Peroxisomal membrane protein 11C	Peroxisomal membrane protein 11C OS=Mus musculus OX=10090 GN=Pex11g PE=1 SV=2;sp|Q6P6M5-2|PX11C	Q6P6M5	Pex11g	6	19.9086	0.299525	0.507277	1.6936	16446000	17190000	10307000	24962000	14521000	17012000	13953000	15375000	14654000	18385000	19341000	24114000	1.67397e+07	17637000	1.05361	5.36052	0.0753344	0.311843	0.75267	0.635286	Not Regulated				✔️			✖️
595	3-ketoacyl-CoA thiolase, mitochondrial	3-ketoacyl-CoA thiolase, mitochondrial OS=Mus musculus OX=10090 GN=Acaa2 PE=1 SV=3	Q8BWT1	Acaa2	48	735.988	828.682	1372.8	1.65661	24171000000	28439000000	22650000000	30734000000	28428000000	19399000000	25401000000	26540000000	27047000000	28146000000	31157000000	23742000000	2.56368e+10	27005500000	1.05339	5.33867	0.0750352	0.311185	0.653946	0.505452	Not Regulated	✔️							✖️
596	Macrophage migration inhibitory factor	Macrophage migration inhibitory factor OS=Mus musculus OX=10090 GN=Mif PE=1 SV=2	P34884	Mif	4	375.866	0.66673	0.87583	1.31362	29437000	34848000	36919000	39039000	38511000	28105000	33000000	28849000	32256000	41046000	43036000	39485000	34476500	3.62787e+07	1.05227	5.22723	0.0735081	0.307828	0.732724	0.611137	Not Regulated					✔️			✖️
597	Methylcrotonoyl-CoA carboxylase subunit alpha, mitochondrial	Methylcrotonoyl-CoA carboxylase subunit alpha, mitochondrial OS=Mus musculus OX=10090 GN=Mccc1 PE=1 SV=2	Q99MR8	Mccc1	38	0	4.85902	6.28213	1.29288	779710000	760870000	733120000	1045600000	758040000	661620000	777750000	779820000	889120000	882260000	949950000	706270000	7.89827e+08	8.30862e+08	1.05195	5.19544	0.0730722	0.30687	0.67311	0.52799	Not Regulated	✔️							✖️
598	ER membrane protein complex subunit 10 (Fragment)	ER membrane protein complex subunit 10 (Fragment) OS=Mus musculus OX=10090 GN=Emc10 PE=1 SV=3;tr|A0A0X1KG67|A0A0X1KG67	D3Z665	Emc10	3	40.2276	0.12689	0.166687	1.31363	10626000	10260000	14265000	8507400	13700000	14668000	13392000	17188000	10733000	10669000	11005000	12768000	12004400	1.26258e+07	1.05177	5.17671	0.0728153	0.306305	0.759279	0.645515	Not Regulated		✔️				✖️
599	Phosphoglycerate kinase 1	Phosphoglycerate kinase 1 OS=Mus musculus OX=10090 GN=Pgk1 PE=1 SV=4;tr|S4R2M7|S4R2M7	P09411	Pgk1	12	281.822	0.858823	1.2397	1.44349	91547000	74208000	119360000	118020000	95810000	70268000	89287000	115680000	99944000	98517000	93159000	101890000	9.48688e+07	9.97462e+07	1.05141	5.14113	0.0723272	0.305232	0.667627	0.520608	Not Regulated					✔️			✖️
600	S-formylglutathione hydrolase	S-formylglutathione hydrolase OS=Mus musculus OX=10090 GN=Esd PE=1 SV=1;sp|Q9R0P3|ESTD	H3BKH6	Esd	5	331.326	0.165118	0.240045	1.45378	8842900	6768700	13337000	5150500	11169000	10573000	6622900	17455000	1065374	10710000	12157000	10684000	9306850	9782379	1.05109	5.10945	0.0718924	0.304276	0.772197	0.66527	Not Regulated					✔️			✖️
601	Annexin (Fragment)	Annexin (Fragment) OS=Mus musculus OX=10090 GN=Anxa2 PE=1 SV=1;tr|B0V2N7|B0V2N7	B0V2N7	Anxa2	5	6.40586	0.339747	0.476638	1.40292	2753300	1568700	8038300	701880	3020600	6269400	4680300	5150000	2471500	3205800	4400800	3584500	3.72536e+06	3.91548e+06	1.05103	5.10339	0.0718093	0.304094	0.556579	0.384015	Not Regulated					✔️			✖️
602	Acyl-CoA (8-3)-desaturase	Acyl-CoA (8-3)-desaturase OS=Mus musculus OX=10090 GN=Fads1 PE=1 SV=1;tr|A0A494BBC6|A0A494BBC6	Q920L1	Fads1	7	143.032	0.106773	0.160049	1.49896	33389000	18499000	26929000	32065000	14174000	28712000	29606000	28157000	24105000	23851000	25672000	30175000	25628000	2.69277e+07	1.05071	5.07128	0.0713683	0.303124	0.677788	0.53445	Not Regulated		✔️					✖️
603	4-trimethylaminobutyraldehyde dehydrogenase	4-trimethylaminobutyraldehyde dehydrogenase OS=Mus musculus OX=10090 GN=Aldh9a1 PE=1 SV=1;tr|Q3U367|Q3U367	Q9JLJ2	Aldh9a1	32	162.53	2.38032	4.3889	1.84383	646610000	642340000	560220000	839410000	722850000	435940000	657010000	523360000	761460000	732650000	806320000	561250000	6.41228e+08	673675000	1.0506	5.06008	0.0712146	0.302786	0.749102	0.62947	Not Regulated	✔️							✖️
604	17-beta-hydroxysteroid dehydrogenase type 6	17-beta-hydroxysteroid dehydrogenase type 6 OS=Mus musculus OX=10090 GN=Hsd17b6 PE=1 SV=1	Q9R092	Hsd17b6	6	66.801	2.16763	2.97775	1.37373	72193000	81132000	68930000	99676000	55110000	92446000	100450000	60678000	84376000	84345000	67772000	95556000	7.82478e+07	8.21962e+07	1.05046	5.04593	0.0710203	0.302359	0.772197	0.664678	Not Regulated		✔️						✖️
605	ATPase family AAA domain-containing protein 1	ATPase family AAA domain-containing protein 1 OS=Mus musculus OX=10090 GN=Atad1 PE=1 SV=1;tr|A0A494BAB5|A0A494BAB5	Q9D5T0	Atad1	17	25.2672	0.703192	1.13996	1.62112	59673000	76286000	69482000	89113000	67263000	54327000	77430000	56321000	81108000	69933000	86277000	66044000	6.93573e+07	7.28522e+07	1.05039	5.03888	0.0709234	0.302146	0.732724	0.610481	Not Regulated	✔️			✔️				✖️
606	RNA transcription, translation and transport factor protein	RNA transcription, translation and transport factor protein OS=Mus musculus OX=10090 GN=RTRAF PE=1 SV=1	Q9CQE8	RTRAF	9	70.79	0.938142	0.664308	0.708111	26167000	22136000	29992000	10501000	32039000	41499000	38579000	52085000	20808000	17297000	18471000	23105000	2.70557e+07	2.83908e+07	1.04935	4.93489	0.0694944	0.299005	0.918859	0.871283	Not Regulated					✔️			✖️
607	Selenoprotein F	Selenoprotein F OS=Mus musculus OX=10090 GN=Selenof PE=1 SV=1;sp|Q9ERR7|SEP15	A0A0R4J0K1	Selenof	4	0	0.399015	0.145662	0.365053	12907000	12884000	20548000	701880	20557000	18417000	14667000	28468000	9200600	15445000	10326000	12139000	1.43358e+07	1.50409e+07	1.04919	4.91859	0.0692703	0.298512	0.64786	0.499535	Not Regulated		✔️						✖️
608	60S acidic ribosomal protein P1	60S acidic ribosomal protein P1 OS=Mus musculus OX=10090 GN=Rplp1 PE=1 SV=1	P47955	Rplp1	5	1175.8	1.9269	2.91832	1.51451	300020000	316400000	374470000	97073000	304460000	366660000	336680000	472970000	215430000	266080000	180200000	372830000	293180500	307365000	1.04838	4.83815	0.0681637	0.296079	0.833737	0.745771	Not Regulated					✔️			✖️
609	10 kDa heat shock protein, mitochondrial	10 kDa heat shock protein, mitochondrial OS=Mus musculus OX=10090 GN=Hspe1 PE=1 SV=2;tr|Q9JI95|Q9JI95	Q64433	Hspe1	12	272.973	15.3272	26.923	1.75655	5250500000	5640300000	4314500000	5920300000	6297600000	3095600000	4985900000	4541200000	5318300000	5587800000	6677900000	4854300000	5.08647e+09	5.32757e+09	1.0474	4.74003	0.0668129	0.29311	0.724998	0.597004	Not Regulated	✔️							✖️
610	Dynein light chain 2, cytoplasmic	Dynein light chain 2, cytoplasmic OS=Mus musculus OX=10090 GN=Dynll2 PE=1 SV=1;tr|D6RIN4|D6RIN4	Q9D0M5	Dynll2	4	164.125	0.886462	1.02161	1.15246	20124000	18011000	18770000	25322000	19081000	23595000	19449000	10005000	21248000	20295000	22567000	37171000	2.08172e+07	2.17892e+07	1.04669	4.66922	0.0658373	0.290965	0.952883	0.925538	Not Regulated					✔️			✖️
611	Carboxypeptidase	Carboxypeptidase OS=Mus musculus OX=10090 GN=Ctsa PE=1 SV=1;sp|P16675|PPGB	G3X8T3	Ctsa	16	60.7159	2.51705	2.69453	1.07051	628900000	812530000	702660000	761670000	565650000	659630000	717300000	532510000	656080000	754090000	813420000	848750000	6.88507e+08	7.20358e+08	1.04626	4.6262	0.0652441	0.289661	0.773536	0.669786	Not Regulated			✔️					✖️
612	Electron transfer flavoprotein subunit beta	Electron transfer flavoprotein subunit beta OS=Mus musculus OX=10090 GN=Etfb PE=1 SV=3;tr|A0A0U1RNP5|A0A0U1RNP5	Q9DCW4	Etfb	22	482.143	38.6645	88.3083	2.28396	5459400000	5807400000	4808300000	6652700000	6419200000	3471200000	5254400000	4703900000	5983400000	6051700000	6771900000	5333400000	5.43637e+09	5.68312e+09	1.04539	4.53888	0.0640396	0.287013	0.729425	0.60346	Not Regulated	✔️							✖️
613	Galectin-3-binding protein	Galectin-3-binding protein OS=Mus musculus OX=10090 GN=Lgals3bp PE=1 SV=1	Q07797	Lgals3bp	18	63.6197	0.734105	0.903428	1.23065	138460000	144340000	145250000	120400000	134400000	111590000	148530000	111530000	143350000	119230000	148290000	158560000	1.32407e+08	1.38248e+08	1.04412	4.41191	0.0622863	0.283158	0.753566	0.636982	Not Regulated					✔️			✖️
614	Electron transfer flavoprotein subunit alpha, mitochondrial	Electron transfer flavoprotein subunit alpha, mitochondrial OS=Mus musculus OX=10090 GN=Etfa PE=1 SV=2	Q99LC5	Etfa	26	371.859	25.6235	53.8858	2.10298	6809900000	7509200000	6411100000	7924700000	7796100000	5059900000	6409700000	7247900000	7580700000	7645700000	8021300000	6416600000	6.91848e+09	7.22032e+09	1.04363	4.36271	0.0616063	0.281663	0.710232	0.575984	Not Regulated	✔️							✖️
615	Coiled-coil domain-containing protein 58	Coiled-coil domain-containing protein 58 OS=Mus musculus OX=10090 GN=Ccdc58 PE=1 SV=1	Q8R3Q6	Ccdc58	10	67.2465	2.43466	4.60173	1.89009	67904000	81409000	56518000	79540000	91932000	42532000	58261000	86666000	65995000	84251000	85886000	57049000	69972500	73018000	1.04352	4.35242	0.0614641	0.281351	0.779504	0.678845	Not Regulated	✔️							✖️
616	Derlin-1	Derlin-1 OS=Mus musculus OX=10090 GN=Derl1 PE=1 SV=1	Q99J56	Derl1	3	57.9672	0.289622	0.234978	0.811329	32753000	24527000	44464000	44376000	29363000	45553000	36774000	57460000	38172000	33325000	26187000	38605000	3.68393e+07	38420500	1.04292	4.29206	0.0606293	0.279516	0.856582	0.777496	Not Regulated		✔️					✖️
617	Presequence protease, mitochondrial	Presequence protease, mitochondrial OS=Mus musculus OX=10090 GN=Pitrm1 PE=1 SV=1;sp|Q8K411-2|PREP	Q8K411	Pitrm1	28	9.19819	0.36951	0.537562	1.4548	72182000	87328000	67420000	100670000	83529000	53871000	72950000	74044000	84617000	83896000	97196000	71738000	77500000	8.07402e+07	1.04181	4.18086	0.0590903	0.276132	0.732724	0.611035	Not Regulated	✔️							✖️
618	39S ribosomal protein L28, mitochondrial	39S ribosomal protein L28, mitochondrial OS=Mus musculus OX=10090 GN=Mrpl28 PE=1 SV=3;tr|A0A494BBN2|A0A494BBN2	Q9D1B9	Mrpl28	6	50.6679	0.583615	0.705468	1.20879	21568000	24782000	15877000	23412000	20815000	15043000	18461000	23027000	20007000	20355000	25581000	19000000	20249500	2.10718e+07	1.04061	4.06101	0.0574296	0.272481	0.749534	0.6303	Not Regulated	✔️							✖️
619	Carbonic anhydrase 5A, mitochondrial	Carbonic anhydrase 5A, mitochondrial OS=Mus musculus OX=10090 GN=Ca5a PE=1 SV=2	P23589	Ca5a	13	54.0184	1.05063	1.65472	1.57498	176830000	166620000	157960000	206470000	175350000	117880000	155430000	212890000	181170000	168590000	180840000	142550000	1.66852e+08	1.73578e+08	1.04032	4.03153	0.0570208	0.271583	0.76779	0.657148	Not Regulated	✔️							✖️
620	NADH dehydrogenase [ubiquinone] flavoprotein 1, mitochondrial	NADH dehydrogenase [ubiquinone] flavoprotein 1, mitochondrial OS=Mus musculus OX=10090 GN=Ndufv1 PE=1 SV=1;sp|Q91YT0|NDUV1	D3YUM1	Ndufv1	30	130.279	4.45032	6.587	1.48012	1002400000	1035100000	818940000	1000600000	1167800000	689730000	959410000	853570000	1110600000	1109200000	970490000	934490000	9.52428e+08	9.89627e+08	1.03906	3.90563	0.0552738	0.267742	0.73817	0.617061	Not Regulated	✔️							✖️
621	Biotinidase	Biotinidase OS=Mus musculus OX=10090 GN=Btd PE=1 SV=1;sp|Q8CIF4|BTD	A0A0R4J131	Btd	8	39.5773	0.215902	0.275735	1.27713	29746000	25919000	33741000	22696000	30280000	34551000	30596000	27130000	29852000	30577000	33511000	32168000	2.94888e+07	30639000	1.039	3.90035	0.0552005	0.267581	0.713986	0.582065	Not Regulated					✔️			✖️
622	Beta-hexosaminidase subunit beta	Beta-hexosaminidase subunit beta OS=Mus musculus OX=10090 GN=Hexb PE=1 SV=2	P20060	Hexb	13	3.47802	0.292333	0.410407	1.4039	44990000	48558000	42519000	49279000	39583000	40110000	46454000	44527000	43888000	41234000	49732000	49363000	4.41732e+07	4.58663e+07	1.03833	3.83302	0.0542653	0.265525	0.706855	0.571922	Not Regulated			✔️					✖️
623	Mitochondrial Rho GTPase 1	Mitochondrial Rho GTPase 1 OS=Mus musculus OX=10090 GN=Rhot1 PE=1 SV=1;sp|Q8BG51-2|MIRO1	Q8BG51	Rhot1	14	23.8739	0.283667	0.278727	0.982585	44433000	36313000	41425000	59016000	38733000	42299000	43618000	39127000	52356000	44447000	48584000	44086000	4.37032e+07	4.53697e+07	1.03813	3.81322	0.0539902	0.26492	0.734592	0.613153	Not Regulated	✔️					✖️
624	Cytosol aminopeptidase	Cytosol aminopeptidase OS=Mus musculus OX=10090 GN=Lap3 PE=1 SV=3;sp|Q9CPY7-2|AMPL	Q9CPY7	Lap3	28	194.783	4.92518	6.4445	1.30848	564100000	569890000	499260000	660200000	695030000	360830000	547160000	584060000	582630000	586800000	642030000	533260000	5.58218e+08	5.79323e+08	1.03781	3.78078	0.0535393	0.263929	0.720407	0.590077	Not Regulated	✔️							✖️
625	Pyruvate dehydrogenase protein X component, mitochondrial	Pyruvate dehydrogenase protein X component, mitochondrial OS=Mus musculus OX=10090 GN=Pdhx PE=1 SV=1	Q8BKZ9	Pdhx	11	19.2545	0.470725	0.827417	1.75775	79888000	80030000	64479000	102210000	77980000	55840000	74961000	60629000	87732000	78271000	97797000	78258000	7.67378e+07	79608000	1.0374	3.74022	0.0529754	0.262689	0.791806	0.693509	Not Regulated	✔️							✖️
626	Lysosomal Pro-X carboxypeptidase	Lysosomal Pro-X carboxypeptidase OS=Mus musculus OX=10090 GN=Prcp PE=1 SV=2;tr|A0A140LHY2|A0A140LHY2	Q7TMR0	Prcp	11	0	0.780612	0.94378	1.20903	79764000	86500000	98860000	103550000	69804000	93531000	97650000	91202000	89402000	81634000	83055000	108500000	8.86682e+07	9.19072e+07	1.03653	3.65295	0.0517611	0.26002	0.757686	0.642828	Not Regulated			✔️					✖️
627	Carnitine O-palmitoyltransferase 1, liver isoform	Carnitine O-palmitoyltransferase 1, liver isoform OS=Mus musculus OX=10090 GN=Cpt1a PE=1 SV=4;tr|A0A494BAD3|A0A494BAD3	P97742	Cpt1a	39	121.54	3.15413	4.14955	1.31559	924060000	897390000	981960000	1305200000	837550000	968860000	1056900000	1039200000	1134200000	1037200000	1032300000	826580000	9.85837e+08	1.02106e+09	1.03573	3.57328	0.0506518	0.257581	0.756526	0.641372	Not Regulated	✔️						✖️
628	Thiosulfate sulfurtransferase	Thiosulfate sulfurtransferase OS=Mus musculus OX=10090 GN=Tst PE=1 SV=3	P52196	Tst	20	221.684	6.43005	10.3172	1.60453	4385800000	4621800000	3825900000	5449200000	3897900000	3240900000	4018300000	3651800000	4747000000	4705000000	5079000000	4128600000	4.23692e+09	4.38828e+09	1.03573	3.57257	0.0506419	0.257559	0.772197	0.665078	Not Regulated	✔️							✖️
629	Serine protease HTRA2, mitochondrial	Serine protease HTRA2, mitochondrial OS=Mus musculus OX=10090 GN=Htra2 PE=1 SV=1;sp|Q9JIY5|HTRA2	Q9JIY5	Htra2	10	8.96861	0.652967	0.932968	1.42881	52131000	55970000	47530000	46326000	68260000	46702000	49282000	65114000	54681000	54796000	60428000	43709000	5.28198e+07	5.46683e+07	1.035	3.49963	0.0496256	0.255325	0.79714	0.701663	Not Regulated	✔️					✖️
630	Dihydropyrimidinase	Dihydropyrimidinase OS=Mus musculus OX=10090 GN=Dpys PE=1 SV=2	Q9EQF5	Dpys	12	155.213	0.106504	0.124604	1.16995	11435000	6395700	10739000	3168500	10072000	6338900	7135000	10721000	4788800	8190200	10093000	8900600	8024850	8.30477e+06	1.03488	3.48812	0.0494652	0.254972	0.786608	0.687824	Not Regulated					✔️			✖️
631	Estradiol 17-beta-dehydrogenase 8	Estradiol 17-beta-dehydrogenase 8 OS=Mus musculus OX=10090 GN=Hsd17b8 PE=1 SV=2;sp|P50171-2|DHB8	P50171	Hsd17b8	12	0	3.40093	4.07943	1.1995	338380000	357290000	358180000	447990000	364150000	241360000	319340000	339320000	373710000	423180000	372560000	350730000	351225000	363140000	1.03392	3.39241	0.0481303	0.252038	0.759279	0.646074	Not Regulated	✔️							✖️
632	ATP synthase protein 8	ATP synthase protein 8 OS=Mus musculus OX=10090 GN=Mtatp8 PE=1 SV=1	P03930	Mtatp8	3	8558.13	0.840527	0.943318	1.12229	346420000	327000000	308530000	461900000	375160000	270760000	496980000	354800000	559070000	278420000	282290000	187780000	348295000	359890000	1.03329	3.32907	0.0472463	0.250094	0.942785	0.908673	Not Regulated	✔️					✖️
633	Retinal dehydrogenase 1	Retinal dehydrogenase 1 OS=Mus musculus OX=10090 GN=Aldh1a1 PE=1 SV=5	P24549	Aldh1a1	28	750.974	3.4198	4.07772	1.19238	501800000	366870000	636940000	645680000	639510000	352330000	523390000	546340000	694850000	461160000	495480000	525460000	523855000	5.41113e+08	1.03294	3.29449	0.0467633	0.249032	0.772197	0.666218	Not Regulated					✔️			✖️
634	Optic atrophy 3 protein homolog	Optic atrophy 3 protein homolog OS=Mus musculus OX=10090 GN=Opa3 PE=1 SV=1	Q505D7	Opa3	3	32.3205	0.179755	0.236137	1.31366	21618000	19333000	20559000	26497000	19504000	20047000	22245000	20685000	26296000	19664000	21016000	21818000	2.12597e+07	21954000	1.03266	3.26597	0.0463648	0.248156	0.772197	0.665623	Not Regulated	✔️							✖️
635	Glutathione peroxidase 3	Glutathione peroxidase 3 OS=Mus musculus OX=10090 GN=Gpx3 PE=1 SV=2;tr|A0A1C7ZMZ5|A0A1C7ZMZ5	P46412	Gpx3	4	4.08089	0.1983	0.288847	1.45661	19003000	22736000	28665000	24236000	12442000	12753000	17049000	27937000	18427000	21518000	18941000	19799000	19972500	2.06118e+07	1.03201	3.20107	0.0454579	0.246163	0.773274	0.668186	Not Regulated					✔️			✖️
636	Talin-1	Talin-1 OS=Mus musculus OX=10090 GN=Tln1 PE=1 SV=2	P26039	Tln1	20	18.4415	0.082366	0.0760547	0.923375	9416000	10285000	6475400	7924300	11027000	13924000	9397600	14706000	5891700	10578000	11372000	8972600	9841950	1.0153e+07	1.0316	3.16028	0.0448876	0.244909	0.926612	0.88268	Not Regulated					✔️			✖️
637	Mitochondrial import inner membrane translocase subunit Tim8 B	Mitochondrial import inner membrane translocase subunit Tim8 B OS=Mus musculus OX=10090 GN=Timm8b PE=1 SV=1	P62077	Timm8b	3	123.167	0	0	0	23233000	33681000	24360000	34019000	37125000	14677000	29839000	26545000	28758000	30975000	30341000	25808000	2.78492e+07	28711000	1.03095	3.09465	0.0439694	0.24289	0.729425	0.604289	Not Regulated	✔️							✖️
638	Serum paraoxonase/arylesterase 2	Serum paraoxonase/arylesterase 2 OS=Mus musculus OX=10090 GN=Pon2 PE=1 SV=2	Q62086	Pon2	11	34.6665	0.38641	0.432207	1.11852	19739000	20087000	18261000	24338000	23290000	26777000	25109000	18935000	22362000	24506000	21542000	24133000	22082000	22764500	1.03091	3.09075	0.0439149	0.242771	0.783893	0.684134	Not Regulated					✔️			✖️
639	Regulator of microtubule dynamics protein 3	Regulator of microtubule dynamics protein 3 OS=Mus musculus OX=10090 GN=Rmdn3 PE=1 SV=2	Q3UJU9	Rmdn3	17	34.6431	1.309	1.48779	1.13659	153860000	164980000	146580000	175440000	153300000	130740000	147810000	186530000	153160000	162600000	169410000	133880000	154150000	1.58898e+08	1.0308	3.08033	0.0437691	0.24245	0.802277	0.709187	Not Regulated	✔️					✖️
640	RNA-binding protein EWS	RNA-binding protein EWS OS=Mus musculus OX=10090 GN=Ewsr1 PE=1 SV=1;tr|Q5SUS9|Q5SUS9	Q5SUT0	Ewsr1	3	49.7585	0.0356345	0.0535615	1.50308	15383000	12539000	14196000	701880	11635000	15224000	20539000	6986700	11699000	9298600	10569000	12725000	1.16131e+07	11969550	1.03069	3.06896	0.04361	0.2421	0.67311	0.528242	Not Regulated					✔️			✖️
641	28S ribosomal protein S36, mitochondrial	28S ribosomal protein S36, mitochondrial OS=Mus musculus OX=10090 GN=Mrps36 PE=1 SV=1;tr|Q9D6T9|Q9D6T9	Q9CQX8	Mrps36	5	32.9	2.38743	6.54725	2.74238	61627000	77439000	59131000	67969000	76767000	35647000	57631000	55852000	56989000	71668000	89388000	58608000	6.30967e+07	6.50227e+07	1.03052	3.05246	0.0433789	0.241592	0.83302	0.743638	Not Regulated	✔️							✖️
642	Succinate dehydrogenase cytochrome b560 subunit, mitochondrial	Succinate dehydrogenase cytochrome b560 subunit, mitochondrial OS=Mus musculus OX=10090 GN=Sdhc PE=1 SV=1;tr|F8WGB3|F8WGB3	Q9CZB0	Sdhc	6	210.715	5.77762	7.00053	1.21166	249330000	334840000	218540000	339490000	282860000	268080000	285740000	299510000	363360000	310420000	281610000	202610000	282190000	2.90542e+08	1.0296	2.95959	0.0420782	0.238733	0.87698	0.808626	Not Regulated	✔️						✖️
643	NFU1 iron-sulfur cluster scaffold homolog, mitochondrial	NFU1 iron-sulfur cluster scaffold homolog, mitochondrial OS=Mus musculus OX=10090 GN=Nfu1 PE=1 SV=2;tr|A0A0N4SUH8|A0A0N4SUH8	A0A0N4SUH8	Nfu1	3	42.7783	0.261063	0.454717	1.74179	23865000	23253000	18335000	27903000	24515000	12966000	21741000	17554000	24332000	23772000	26843000	20365000	2.18062e+07	22434500	1.02881	2.88145	0.0409829	0.236325	0.80109	0.707138	Not Regulated	✔️							✖️
644	Peroxiredoxin-2 (Fragment)	Peroxiredoxin-2 (Fragment) OS=Mus musculus OX=10090 GN=Prdx2 PE=1 SV=8;sp|Q61171|PRDX2	Q61171	Prdx2	10	143.653	0.950025	0.874363	0.920358	83609000	49223000	91529000	57349000	77140000	84580000	85055000	108590000	61029000	60437000	68571000	72300000	73905000	75997000	1.02831	2.83066	0.0402705	0.234759	0.885289	0.823802	Not Regulated	✔️							✖️
645	Carbonyl reductase family member 4	Carbonyl reductase family member 4 OS=Mus musculus OX=10090 GN=Cbr4 PE=1 SV=2	Q91VT4	Cbr4	16	25.6037	2.15228	3.20848	1.49073	272980000	255680000	246580000	383820000	264200000	210260000	247390000	263040000	315260000	303010000	331710000	218100000	2.72253e+08	2.79752e+08	1.02754	2.75418	0.039197	0.232399	0.840706	0.756268	Not Regulated	✔️							✖️
646	Transketolase	Transketolase OS=Mus musculus OX=10090 GN=Tkt PE=1 SV=1;tr|A0A286YE28|A0A286YE28	P40142	Tkt	21	54.0766	0.183068	0.251233	1.37235	39527000	28635000	37660000	31062000	54195000	28595000	27101000	32507000	26525000	49951000	41608000	48003000	3.66123e+07	3.76158e+07	1.02741	2.74088	0.0390103	0.231988	0.928844	0.886545	Not Regulated					✔️			✖️
647	Malonyl-CoA-acyl carrier protein transacylase, mitochondrial	Malonyl-CoA-acyl carrier protein transacylase, mitochondrial OS=Mus musculus OX=10090 GN=Mcat PE=1 SV=3	Q8R3F5	Mcat	12	18.6463	0.642818	0.803822	1.25046	33904000	36418000	30419000	29075000	31633000	26747000	29232000	26524000	31792000	35559000	39043000	31160000	31366000	3.22183e+07	1.02717	2.71738	0.0386803	0.231263	0.856582	0.776942	Not Regulated	✔️							✖️
648	Electron transfer flavoprotein-ubiquinone oxidoreductase, mitochondrial	Electron transfer flavoprotein-ubiquinone oxidoreductase, mitochondrial OS=Mus musculus OX=10090 GN=Etfdh PE=1 SV=1;tr|Q6PF96|Q6PF96	Q921G7	Etfdh	40	196.457	8.13462	11.3781	1.39872	2824200000	3127600000	2491400000	3435000000	3228600000	2145400000	2809600000	2407400000	3329100000	3208500000	3341000000	2624300000	2.87537e+09	2.95332e+09	1.02711	2.71096	0.0385901	0.231065	0.836472	0.748807	Not Regulated	✔️							✖️
649	V-type proton ATPase subunit F	V-type proton ATPase subunit F OS=Mus musculus OX=10090 GN=Atp6v1f PE=1 SV=2	Q9D1K2	Atp6v1f	2	103.565	0.330137	0.309617	0.937844	2058900	4574400	3581500	2906700	3428200	2652000	3885200	4313300	3875200	2509300	2701500	2434600	3.20028e+06	3.28652e+06	1.02695	2.69455	0.0383597	0.230558	0.89376	0.837447	Not Regulated					✔️			✖️
650	Arginase-1	Arginase-1 OS=Mus musculus OX=10090 GN=Arg1 PE=1 SV=1	Q61176	Arg1	28	1250.22	11.1145	15.648	1.40788	1402600000	1280000000	1568100000	1164700000	1655300000	1169900000	1494600000	1645800000	1415600000	1178400000	1251100000	1473000000	1.37343e+09	1409750000	1.02644	2.64422	0.0376525	0.229003	0.833232	0.744347	Not Regulated					✔️			✖️
651	Elongation of very long chain fatty acids protein 2	Elongation of very long chain fatty acids protein 2 OS=Mus musculus OX=10090 GN=Elovl2 PE=1 SV=1;tr|A0A0R4J1P7|A0A0R4J1P7	Q9JLJ4	Elovl2	4	277.728	0.526455	0.51457	0.977424	9860800	22592000	15684000	9217800	14289000	27101000	11390000	25485000	10206000	17391000	17212000	19633000	1.64574e+07	1.68862e+07	1.02605	2.6051	0.0371025	0.227794	0.865782	0.793827	Not Regulated		✔️					✖️
652	NADH dehydrogenase [ubiquinone] 1 alpha subcomplex subunit 12	NADH dehydrogenase [ubiquinone] 1 alpha subcomplex subunit 12 OS=Mus musculus OX=10090 GN=Ndufa12 PE=1 SV=2;tr|A0A0R4J275|A0A0R4J275	A0A0R4J275	Ndufa12	13	0	4.71057	10.1249	2.14939	270270000	284670000	270550000	281940000	260350000	237140000	266060000	215120000	344550000	289070000	271910000	259610000	2.67487e+08	2.74387e+08	1.0258	2.57957	0.0367434	0.227005	0.889191	0.830392	Not Regulated	✔️							✖️
653	Cathepsin F	Cathepsin F OS=Mus musculus OX=10090 GN=Ctsf PE=1 SV=1	Q9R013	Ctsf	11	14.1854	0.776388	1.12723	1.4519	304690000	408810000	351240000	334650000	293600000	346870000	321920000	331350000	323520000	330960000	364810000	417750000	3.39977e+08	348385000	1.02473	2.47321	0.0352468	0.223715	0.832324	0.742498	Not Regulated			✔️					✖️
654	Molybdenum cofactor biosynthesis protein 1	Molybdenum cofactor biosynthesis protein 1 OS=Mus musculus OX=10090 GN=Mocs1 PE=1 SV=2;sp|Q5RKZ7-3|MOCS1	Q5RKZ7	Mocs1	17	69.5543	0.65066	0.843463	1.29632	82288000	102300000	83446000	102160000	105490000	62497000	81524000	89881000	86940000	106140000	102740000	84217000	8.96968e+07	91907000	1.02464	2.46404	0.0351177	0.223431	0.816651	0.72444	Not Regulated	✔️							✖️
655	RAB1A, member RAS oncogene family	RAB1A, member RAS oncogene family OS=Mus musculus OX=10090 GN=Rab1a PE=1 SV=1	Q5SW88	Rab1	13	0	0	0	0	186060000	150500000	170910000	156170000	205320000	224570000	221550000	262940000	175320000	155810000	135010000	168510000	182255000	1.86523e+08	1.02342	2.34196	0.0333977	0.21965	0.963397	0.945367	Not Regulated					✔️			✖️
656	Cytochrome P450 CYP4F13	Cytochrome P450 CYP4F13 OS=Mus musculus OX=10090 GN=Cyp4f13 PE=1 SV=1;tr|B8JK07|B8JK07	Q99N19	Cyp4f13	6	35.0599	0.447877	0.473387	1.05696	16395000	20013000	24225000	12685000	15202000	21870000	22892000	25546000	16384000	16474000	13641000	18014000	1.83983e+07	1.88252e+07	1.0232	2.31996	0.0330876	0.218968	0.908401	0.858532	Not Regulated					✔️			✖️
657	Atypical kinase COQ8A, mitochondrial	Atypical kinase COQ8A, mitochondrial OS=Mus musculus OX=10090 GN=Coq8a PE=1 SV=2;tr|F7B1B6|F7B1B6	Q60936	Adck3	23	133.56	1.44277	1.74785	1.21146	309160000	341530000	286970000	326170000	309040000	262050000	260540000	348750000	294430000	337100000	368550000	266190000	305820000	3.12593e+08	1.02215	2.21481	0.0316043	0.215707	0.896474	0.841668	Not Regulated	✔️					✖️
658	Tripeptidyl-peptidase 1	Tripeptidyl-peptidase 1 OS=Mus musculus OX=10090 GN=Tpp1 PE=1 SV=2	O89023	Tpp1	6	29.3667	0.604365	0.727605	1.20392	1206600000	1521300000	1580500000	1483300000	1254800000	1328300000	1377500000	1345300000	1309100000	1380700000	1444800000	1700400000	1395800000	1426300000	1.02185	2.18513	0.0311852	0.214786	0.846095	0.762172	Not Regulated			✔️					✖️
659	NADH dehydrogenase [ubiquinone] 1 alpha subcomplex subunit 2	NADH dehydrogenase [ubiquinone] 1 alpha subcomplex subunit 2 OS=Mus musculus OX=10090 GN=Ndufa2 PE=1 SV=3	Q9CQ75	Ndufa2	5	219.739	2.37613	3.07605	1.29456	205260000	198260000	159860000	249880000	226360000	162880000	207430000	139520000	245790000	222930000	227970000	184910000	2.00417e+08	2.04758e+08	1.02166	2.16632	0.0309197	0.214202	0.919953	0.87303	Not Regulated	✔️							✖️
660	Peptidyl-prolyl cis-trans isomerase A	Peptidyl-prolyl cis-trans isomerase A OS=Mus musculus OX=10090 GN=Ppia PE=1 SV=2;tr|A0A1L1SST0|A0A1L1SST0	P17742	Ppia	13	1139.07	6.33298	9.30062	1.4686	501810000	437900000	484360000	518110000	590600000	345950000	406110000	444700000	414080000	563400000	539090000	573330000	4.79788e+08	4.90118e+08	1.02153	2.15303	0.030732	0.213789	0.882798	0.81721	Not Regulated					✔️			✖️
661	Enoyl-CoA hydratase, mitochondrial	Enoyl-CoA hydratase, mitochondrial OS=Mus musculus OX=10090 GN=Echs1 PE=1 SV=1	Q8BH95	Echs1	22	192.581	13.6377	19.4453	1.42585	3109100000	3310500000	2431000000	3736900000	3567000000	2275400000	2859700000	2604200000	3274600000	3672400000	3644600000	2767400000	3071650000	3137150000	1.02132	2.1324	0.0304407	0.213149	0.863955	0.787821	Not Regulated	✔️							✖️
662	Acylpyruvase FAHD1, mitochondrial	Acylpyruvase FAHD1, mitochondrial OS=Mus musculus OX=10090 GN=Fahd1 PE=1 SV=2	Q8R0F8	Fahd1	9	73.7662	2.73925	3.08973	1.12795	179910000	188200000	161880000	218840000	195470000	139410000	164230000	208520000	170240000	199670000	213930000	149850000	1.80618e+08	1.84407e+08	1.02097	2.09742	0.0299465	0.212062	0.882798	0.81762	Not Regulated	✔️							✖️
663	NADH dehydrogenase [ubiquinone] 1 beta subcomplex subunit 7	NADH dehydrogenase [ubiquinone] 1 beta subcomplex subunit 7 OS=Mus musculus OX=10090 GN=Ndufb7 PE=1 SV=3	Q9CR61	Ndufb7	8	146.119	2.43593	1.79818	0.738191	125210000	133440000	113290000	127720000	152770000	82890000	132820000	114640000	135790000	136140000	120060000	111280000	1.22553e+08	1.25122e+08	1.02096	2.09569	0.0299219	0.212008	0.822115	0.730847	Not Regulated	✔️							✖️
664	Sulfotransferase	Sulfotransferase OS=Mus musculus OX=10090 GN=Sult1a1 PE=1 SV=2;sp|P52840|ST1A1	E9QNL5	Sult1a1	10	317.148	0.0386467	0.05757	1.48965	9099600	4157500	9017900	13887000	7311000	12616000	8785000	15297000	9067800	975632	10734000	12376000	9.34817e+06	9.53924e+06	1.02044	2.04395	0.0291907	0.210401	0.782734	0.682634	Not Regulated					✔️			✖️
665	BolA-like protein 1	BolA-like protein 1 OS=Mus musculus OX=10090 GN=Bola1 PE=1 SV=1	Q9D8S9	Bola1	6	29.8447	1.6477	1.88747	1.14552	35576000	33773000	22089000	35907000	32343000	18585000	26614000	20241000	33852000	32602000	38738000	29838000	2.97122e+07	3.03142e+07	1.02026	2.02611	0.0289384	0.209846	0.891401	0.833758	Not Regulated	✔️							✖️
666	Actin-related protein 2/3 complex subunit 4	Actin-related protein 2/3 complex subunit 4 OS=Mus musculus OX=10090 GN=Arpc4 PE=1 SV=3	P59999	Arpc4	6	67.3129	1.06471	1.45675	1.36821	68099000	56227000	61540000	69211000	44029000	68906000	78969000	45950000	65429000	57448000	57213000	70437000	6.13353e+07	6.25743e+07	1.0202	2.02004	0.0288526	0.209658	0.919953	0.873468	Not Regulated					✔️			✖️
667	Peptidyl-prolyl cis-trans isomerase FKBP1A	Peptidyl-prolyl cis-trans isomerase FKBP1A OS=Mus musculus OX=10090 GN=Fkbp1a PE=1 SV=2;tr|F6X9I3|F6X9I3	P26883	Fkbp1a	2	55.7592	0.0945017	0.164297	1.73856	6014100	5435900	6920200	6047100	6336300	3370900	4700100	3752900	5952500	5980300	7334300	7093600	5.68742e+06	5.80228e+06	1.0202	2.01966	0.0288472	0.209646	0.935398	0.898052	Not Regulated					✔️			✖️
668	Fibronectin	Fibronectin OS=Mus musculus OX=10090 GN=Fn1 PE=1 SV=1;tr|A0A087WS56|A0A087WS56	B7ZNJ1	Fn1	24	305.503	0.115149	0.108286	0.940397	58042000	44013000	51677000	17230000	44665000	44779000	43799000	66989000	33405000	41196000	37308000	42849000	43401000	4.42577e+07	1.01974	1.97384	0.0281991	0.208221	0.846095	0.762101	Not Regulated					✔️			✖️
669	von Willebrand factor A domain-containing protein 8	von Willebrand factor A domain-containing protein 8 OS=Mus musculus OX=10090 GN=Vwa8 PE=1 SV=2;sp|Q8CC88-2|VWA8	Q8CC88	Vwa8	74	58.0004	1.20368	1.71603	1.42566	651720000	723470000	718560000	996490000	609580000	660790000	735190000	679430000	783260000	728540000	833150000	686180000	7.26768e+08	7.40958e+08	1.01952	1.95248	0.0278969	0.207556	0.824115	0.733632	Not Regulated	✔️							✖️
670	UDP-N-acetylglucosamine transporter (Fragment)	UDP-N-acetylglucosamine transporter (Fragment) OS=Mus musculus OX=10090 GN=Slc35a3 PE=1 SV=1	E9Q3V2	Slc35a3	5	23.0531	1.08673	1.57644	1.45062	34530000	35082000	25617000	42857000	29458000	32764000	34778000	17679000	33653000	35350000	31926000	50829000	3.33847e+07	3.40358e+07	1.0195	1.9505	0.0278688	0.207495	0.955631	0.931785	Not Regulated					✔️		✖️
671	Propionyl-CoA carboxylase alpha chain, mitochondrial	Propionyl-CoA carboxylase alpha chain, mitochondrial OS=Mus musculus OX=10090 GN=Pcca PE=1 SV=2	Q91ZA3	Pcca	50	0	5.23377	7.51837	1.43651	1270700000	1197600000	1240100000	1675500000	1316600000	950240000	1201500000	1320300000	1440100000	1309300000	1445800000	1082500000	1.27512e+09	1.29992e+09	1.01944	1.94439	0.0277823	0.207305	0.850703	0.768976	Not Regulated	✔️							✖️
672	Lipase maturation factor 2	Lipase maturation factor 2 OS=Mus musculus OX=10090 GN=Lmf2 PE=1 SV=1	Q8C3X8	Lmf2	4	8.53451	0.047725	0.0862775	1.80781	10220000	12640000	10253000	11222000	6969500	12179000	9482700	19261000	8699600	9504400	7008600	10759000	1.05806e+07	1.07859e+07	1.0194	1.94035	0.0277252	0.207179	0.947795	0.914684	Not Regulated		✔️					✖️
673	Nucleoside diphosphate kinase	Nucleoside diphosphate kinase OS=Mus musculus OX=10090 GN=Gm20390 PE=3 SV=1;sp|Q01768|NDKB	E9PZF0	Gm20390	12	45.0974	0.958935	1.67857	1.75045	115860000	131030000	137140000	128030000	187430000	83969000	124950000	108290000	134950000	140900000	169430000	120120000	130576500	1.33107e+08	1.01938	1.93769	0.0276876	0.207096	0.849476	0.766807	Not Regulated					✔️			✖️
674	Thioredoxin domain-containing protein 5	Thioredoxin domain-containing protein 5 OS=Mus musculus OX=10090 GN=Txndc5 PE=1 SV=2;tr|E9PXX7|E9PXX7	Q91W90	Txndc5	15	80.5994	0.93077	1.01792	1.09364	228580000	216500000	207770000	90968000	216080000	231610000	200770000	276450000	187220000	186890000	153620000	209620000	1.98585e+08	2.02428e+08	1.01936	1.93553	0.027657	0.207029	0.84923	0.766055	Not Regulated		✔️						✖️
675	Fructose-1,6-bisphosphatase 1	Fructose-1,6-bisphosphatase 1 OS=Mus musculus OX=10090 GN=Fbp1 PE=1 SV=3	Q9QXD6	Fbp1	21	991.289	3.06252	3.29055	1.07446	255200000	220040000	363930000	269010000	348900000	177610000	240170000	347880000	311520000	261720000	267590000	237290000	2.72448e+08	277695000	1.01926	1.92575	0.0275185	0.206725	0.840706	0.755875	Not Regulated					✔️			✖️
676	Very-long-chain 3-oxoacyl-CoA reductase	Very-long-chain 3-oxoacyl-CoA reductase OS=Mus musculus OX=10090 GN=Hsd17b12 PE=1 SV=1;sp|O70503-2|DHB12	O70503	Hsd17b12	18	100.121	3.08678	4.1746	1.35241	298760000	250760000	330300000	349330000	242420000	356570000	318950000	401920000	296910000	275160000	265840000	303940000	304690000	3.10453e+08	1.01892	1.89154	0.0270343	0.20566	0.891401	0.833056	Not Regulated		✔️					✖️
677	LYR motif-containing protein 4	LYR motif-containing protein 4 OS=Mus musculus OX=10090 GN=Lyrm4 PE=1 SV=1	Q8K215	Lyrm4	3	6.02097	1.22397	1.34527	1.0991	42695000	35593000	28558000	53107000	43404000	28128000	40621000	26665000	41417000	41991000	52944000	32186000	3.85808e+07	39304000	1.01874	1.87442	0.0267918	0.205127	0.920651	0.875279	Not Regulated	✔️							✖️
678	Catenin alpha-1	Catenin alpha-1 OS=Mus musculus OX=10090 GN=Ctnna1 PE=1 SV=1;tr|A0A494BAD0|A0A494BAD0	P26231	Ctnna1	14	43.7017	0.0817872	0.094709	1.15799	6525800	12753000	8458200	7032600	11574000	14348000	14227000	12529000	9540200	7454000	8096200	9924500	1.01153e+07	10295150	1.01778	1.77834	0.0254305	0.202134	0.885687	0.826015	Not Regulated					✔️			✖️
679	Long-chain-fatty-acid--CoA ligase 1	Long-chain-fatty-acid--CoA ligase 1 OS=Mus musculus OX=10090 GN=Acsl1 PE=1 SV=1;sp|P41216|ACSL1	D3Z041	Acsl1	50	528.757	15.12	17.9532	1.18738	6216700000	6421900000	7551400000	10463000000	6126700000	7261500000	5751700000	6746400000	8450100000	7810500000	7724300000	8329300000	7340200000	7.46872e+09	1.01751	1.75086	0.025041	0.201278	0.872284	0.802632	Not Regulated		✔️		✔️		✖️
680	Vascular non-inflammatory molecule 3	Vascular non-inflammatory molecule 3 OS=Mus musculus OX=10090 GN=Vnn3 PE=2 SV=3	Q9QZ25	Vnn3	4	37.1229	0.0638025	0.0597183	0.935987	1679800	1468800	1084500	890980	1652100	2426200	1462800	2165700	1315800	983620	1343800	2086400	1533730	1.55969e+06	1.01692	1.69239	0.0242117	0.199455	0.913962	0.864929	Not Regulated					✔️			✖️
681	Carboxypeptidase Q	Carboxypeptidase Q OS=Mus musculus OX=10090 GN=Cpq PE=1 SV=1	Q9WVJ3	Cpq	15	31.1778	2.18588	3.29258	1.50629	660710000	757950000	748750000	697910000	724960000	557560000	686170000	791900000	577290000	646820000	773650000	737540000	6.91307e+08	7.02228e+08	1.0158	1.57986	0.0226144	0.195943	0.904877	0.852944	Not Regulated		✔️	✔️					✖️
682	Oxygen-dependent coproporphyrinogen-III oxidase, mitochondrial	Oxygen-dependent coproporphyrinogen-III oxidase, mitochondrial OS=Mus musculus OX=10090 GN=Cpox PE=1 SV=2	P36552	Cpox	31	89.1814	5.66138	11.1345	1.96675	857510000	913610000	781960000	1148300000	1133400000	596920000	873200000	843090000	979430000	1003400000	1011900000	803270000	9.05283e+08	9.19048e+08	1.01521	1.52052	0.0217713	0.19409	0.839532	0.75317	Not Regulated	✔️							✖️
683	Actin-related protein 2/3 complex subunit	Actin-related protein 2/3 complex subunit OS=Mus musculus OX=10090 GN=Arpc1b PE=1 SV=1;sp|Q9WV32|ARC1B	Q91Z25	Arpc1b	8	39.3271	0.264418	0.36284	1.37222	17441000	12567000	13668000	14652000	6597000	18759000	13945000	10210000	16495000	14043000	14071000	16169000	1.39473e+07	14155500	1.01493	1.49252	0.0213734	0.193215	0.830386	0.740251	Not Regulated					✔️			✖️
684	T-complex protein 1 subunit theta	T-complex protein 1 subunit theta OS=Mus musculus OX=10090 GN=Cct8 PE=1 SV=3;tr|H3BL49|H3BL49	P42932	Cct8	17	94.8464	0.311613	0.652705	2.0946	48075000	39030000	49654000	69306000	59117000	58391000	46687000	48236000	64208000	53677000	59317000	56234000	5.39288e+07	54726500	1.01479	1.47911	0.0211828	0.192796	0.875924	0.807074	Not Regulated					✔️			✖️
685	Lysophosphatidic acid phosphatase type 6	Lysophosphatidic acid phosphatase type 6 OS=Mus musculus OX=10090 GN=Acp6 PE=1 SV=1	Q8BP40	Acp6	14	19.0615	0.331015	0.47599	1.43797	38069000	40594000	34102000	56307000	39502000	37260000	36990000	46251000	39678000	45619000	46233000	34211000	4.09723e+07	41497000	1.01281	1.28054	0.018357	0.186584	0.897275	0.84298	Not Regulated	✔️							✖️
686	Elongation factor 1-beta	Elongation factor 1-beta OS=Mus musculus OX=10090 GN=Eef1b PE=1 SV=5;tr|A0A087WS46|A0A087WS46	O70251	Eef1b	5	316.216	0.386373	0.379983	0.983462	22664000	25547000	28044000	12239000	29447000	36319000	42710000	49406000	18661000	17307000	13038000	15068000	25710000	2.60317e+07	1.01251	1.25113	0.0179381	0.185663	0.849219	0.765516	Not Regulated					✔️			✖️
687	Myosin-9	Myosin-9 OS=Mus musculus OX=10090 GN=Myh9 PE=1 SV=4	Q8VDD5	Myh9	30	24.0939	0.144185	0.176278	1.22259	26990000	25796000	21506000	5669800	12951000	30892000	32176000	14595000	19795000	16110000	18770000	23807000	2.06341e+07	20875500	1.0117	1.16974	0.0167779	0.183113	0.776642	0.673445	Not Regulated					✔️			✖️
688	Mitochondrial import inner membrane translocase subunit TIM16	Mitochondrial import inner membrane translocase subunit TIM16 OS=Mus musculus OX=10090 GN=Pam16 PE=1 SV=1	Q9CQV1	Pam16	4	0	0.921077	1.42799	1.55035	22209000	29298000	20421000	27468000	25187000	16563000	30225000	17744000	27841000	25049000	22651000	19287000	2.35243e+07	23799500	1.0117	1.16971	0.0167774	0.183111	0.951786	0.923286	Not Regulated	✔️							✖️
689	Cytochrome P450 4A10	Cytochrome P450 4A10 OS=Mus musculus OX=10090 GN=Cyp4a10 PE=2 SV=2;tr|A2A977|A2A977	A2A977	Cyp4a10	24	1103.44	5.45345	7.76668	1.42418	500660000	690190000	594720000	1052700000	741740000	977030000	854000000	697950000	656140000	782140000	742020000	875990000	7.59507e+08	768040000	1.01124	1.12354	0.0161188	0.181664	0.839532	0.753641	Not Regulated		✔️						✖️
690	Guanine nucleotide-binding protein G(I)/G(S)/G(T) subunit beta-1	Guanine nucleotide-binding protein G(I)/G(S)/G(T) subunit beta-1 OS=Mus musculus OX=10090 GN=Gnb1 PE=1 SV=3;tr|H3BKR2|H3BKR2	P62874	Gnb1	5	51.7849	0.359801	0.449752	1.25	7766200	7773000	5055900	701880	795463	11658000	7947900	3890900	6434900	7352600	7070700	1430700	5.62507e+06	5687950	1.01118	1.11778	0.0160368	0.181483	0.672905	0.527242	Not Regulated					✔️			✖️
691	Microsomal signal peptidase 25 kDa subunit	Microsomal signal peptidase 25 kDa subunit OS=Mus musculus OX=10090 GN=Spcs2 PE=1 SV=1;tr|A0A140LJ01|A0A140LJ01	A0A140LHR3	Spcs2	11	105.581	0.837427	1.0363	1.23748	55772000	63021000	61384000	62065000	50966000	86450000	66143000	58198000	52161000	54758000	64920000	87581000	6.32763e+07	6.39602e+07	1.01081	1.08071	0.0155077	0.18032	0.955184	0.930032	Not Regulated		✔️					✖️
692	Flotillin-1	Flotillin-1 OS=Mus musculus OX=10090 GN=Flot1 PE=1 SV=1;tr|G3UZZ5|G3UZZ5	O08917	Flot1	8	13.6349	0.301263	0.357475	1.18659	13889000	16101000	14312000	10328000	9302400	19683000	8332700	6405700	11765000	17805000	18706000	21459000	13935900	14078900	1.01026	1.02613	0.0147284	0.178607	0.882798	0.817813	Not Regulated					✔️			✖️
693	Barrier-to-autointegration factor	Barrier-to-autointegration factor OS=Mus musculus OX=10090 GN=Banf1 PE=1 SV=1	O54962	Banf1	4	60.03	0.75522	0.360542	0.4774	12172000	12627000	18864000	5486600	16535000	24224000	18090000	23972000	11627000	14844000	9434400	12855000	1.49848e+07	1.51371e+07	1.01016	1.01637	0.014589	0.178301	0.871776	0.801366	Not Regulated					✔️			✖️
694	Acetyl-Coenzyme A acetyltransferase 3	Acetyl-Coenzyme A acetyltransferase 3 OS=Mus musculus OX=10090 GN=Acat3 PE=1 SV=1;tr|G3XA25|G3XA25	Q80X81	Acat3	11	199.583	0.163568	0.244063	1.49212	21008000	4797200	13211000	10662000	17170000	11464000	6706700	11858000	11555000	12891000	17947000	18063000	1.3052e+07	1.31701e+07	1.00905	0.904712	0.0129935	0.174793	0.885657	0.825435	Not Regulated					✔️			✖️
695	Sulfite oxidase, mitochondrial	Sulfite oxidase, mitochondrial OS=Mus musculus OX=10090 GN=Suox PE=1 SV=2	Q8R086	Suox	26	70.3747	4.25242	5.9308	1.39469	1311900000	1073100000	1113000000	1533900000	1541900000	805250000	1063700000	1265700000	1296700000	1276100000	1424300000	1116600000	1.22984e+09	1.24052e+09	1.00868	0.867998	0.0124685	0.173639	0.871776	0.80162	Not Regulated	✔️							✖️
696	Calcyclin-binding protein	Calcyclin-binding protein OS=Mus musculus OX=10090 GN=Cacybp PE=1 SV=1;tr|A0A0A6YY29|A0A0A6YY29	Q9CXW3	Cacybp	5	39.9672	0.0636717	0.083405	1.30992	5086800	4105000	5344200	3935700	3751200	5095800	6785300	6891400	1065374	3923000	3971200	4911100	4.55312e+06	4591229	1.00837	0.83706	0.012026	0.172666	0.745971	0.625443	Not Regulated					✔️			✖️
697	UDP-glucuronosyltransferase	UDP-glucuronosyltransferase OS=Mus musculus OX=10090 GN=Ugt2b34 PE=1 SV=1;tr|E9PZ30|E9PZ30	Q8K154	Ugt2b34	18	258.315	3.63795	3.6326	0.998529	623100000	577780000	619210000	787640000	510490000	802130000	765200000	800500000	670650000	558940000	481420000	675740000	6.53392e+08	6.58742e+08	1.00819	0.818804	0.0117648	0.172092	0.969979	0.954247	Not Regulated					✔️			✖️
698	Ethylmalonyl-CoA decarboxylase	Ethylmalonyl-CoA decarboxylase OS=Mus musculus OX=10090 GN=Echdc1 PE=1 SV=2;sp|Q9D9V3-2|ECHD1	Q9D9V3	Echdc1	9	46.4647	0.41378	0.672207	1.62455	21290000	23049000	21135000	19299000	27357000	19468000	19016000	26344000	22193000	20779000	25405000	18790000	21933000	2.20878e+07	1.00706	0.705938	0.0101487	0.168539	0.966953	0.94946	Not Regulated	✔️							✖️
699	Phospholipid-transporting ATPase	Phospholipid-transporting ATPase OS=Mus musculus OX=10090 GN=Atp11c PE=1 SV=1;sp|Q9QZW0-2|AT11C	E9QKK8	Atp11c	23	70.4689	0.420192	0.418372	0.995669	85638000	57919000	88649000	73105000	57692000	110860000	85777000	66782000	73679000	79160000	74085000	97637000	7.89772e+07	79520000	1.00687	0.687329	0.00988215	0.167953	0.885289	0.822826	Not Regulated		✔️					✖️
700	Sodium- and chloride-dependent GABA transporter 2	Sodium- and chloride-dependent GABA transporter 2 OS=Mus musculus OX=10090 GN=Slc6a13 PE=1 SV=1	P31649	Slc6a13	3	99.6255	0.0542028	0.102315	1.88763	5560200	7335600	6463600	7481700	5732100	9739200	7064000	7203800	6383000	7130900	5953100	8868400	7.05207e+06	7.10053e+06	1.00687	0.687269	0.00988128	0.167951	0.917503	0.869425	Not Regulated					✔️		✖️
701	Retinoid-inducible serine carboxypeptidase	Retinoid-inducible serine carboxypeptidase OS=Mus musculus OX=10090 GN=Scpep1 PE=1 SV=2	Q920A5	Scpep1	15	24.8204	1.92693	3.1718	1.64604	587310000	716200000	638230000	645210000	582690000	663940000	654460000	680610000	539490000	675690000	643870000	665750000	638930000	6.43312e+08	1.00686	0.685782	0.00985997	0.167904	0.953018	0.926264	Not Regulated					✔️			✖️
702	Prenylcysteine oxidase	Prenylcysteine oxidase OS=Mus musculus OX=10090 GN=Pcyox1 PE=1 SV=1;tr|D3Z275|D3Z275	Q9CQF9	Pcyox1	19	53.327	0.99914	1.00237	1.00324	128710000	124260000	143490000	131520000	115040000	146610000	133810000	168350000	111500000	122530000	116180000	142520000	131605000	1.32482e+08	1.00666	0.666135	0.00957843	0.167285	0.998343	0.998343	Not Regulated			✔️					✖️
703	Acyl-CoA 6-desaturase	Acyl-CoA 6-desaturase OS=Mus musculus OX=10090 GN=Fads2 PE=1 SV=1	Q9Z0R9	Fads2	9	190.431	0.77669	0.996395	1.28287	86263000	84096000	109030000	115110000	80903000	114360000	128660000	79542000	91016000	91507000	87112000	115850000	9.82937e+07	9.89478e+07	1.00666	0.665523	0.00956965	0.167266	0.984738	0.973831	Not Regulated		✔️					✖️
704	ADP-dependent glucokinase	ADP-dependent glucokinase OS=Mus musculus OX=10090 GN=Adpgk PE=1 SV=1;tr|A0A1L1SSF2|A0A1L1SSF2	Q3UDS7	Adpgk	5	8.46636	0.0900655	0.112196	1.24571	2978700	2072000	5356100	1038700	3357400	4326700	3999700	6546700	1065374	1996500	2260800	3379300	3.18827e+06	3.20806e+06	1.00621	0.620891	0.00892987	0.165859	0.957773	0.935069	Not Regulated					✔️			✖️
705	Calcium-independent phospholipase A2-gamma	Calcium-independent phospholipase A2-gamma OS=Mus musculus OX=10090 GN=Pnpla8 PE=1 SV=1;sp|Q8K1N1|PLPL8	E9QAC9	Pnpla8	8	87.6349	0.194133	0.191105	0.984401	13247000	12824000	17390000	20520000	14827000	18443000	18266000	20764000	15240000	14296000	15198000	14073000	16208500	1.63062e+07	1.00603	0.602564	0.00866708	0.165282	0.950648	0.919217	Not Regulated		✔️		✔️		✖️
706	ADP-ribosylation factor 6	ADP-ribosylation factor 6 OS=Mus musculus OX=10090 GN=Arf6 PE=1 SV=2	P62331	Arf6	6	41.7194	1.06102	1.62289	1.52955	39289000	40622000	41125000	37586000	30226000	47779000	41943000	40071000	41145000	36413000	34296000	44137000	3.94378e+07	39667500	1.00582	0.582351	0.00837718	0.164644	0.932824	0.893949	Not Regulated					✔️			✖️
707	Ras-related protein Rab-5B	Ras-related protein Rab-5B OS=Mus musculus OX=10090 GN=Rab5b PE=1 SV=1	P61021	Rab5b	4	66.9616	1.10586	2.00909	1.81677	20026000	21287000	22501000	20865000	22575000	25883000	21409000	32355000	18784000	18120000	19315000	23847000	22189500	22305000	1.00521	0.520516	0.00748999	0.162694	0.940235	0.903869	Not Regulated					✔️			✖️
708	Ubiquinone biosynthesis protein COQ9, mitochondrial	Ubiquinone biosynthesis protein COQ9, mitochondrial OS=Mus musculus OX=10090 GN=Coq9 PE=1 SV=1;tr|F6SFF5|F6SFF5	Q8K1Z0	Coq9	12	77.0248	3.0156	3.11213	1.03201	246890000	260950000	190010000	283640000	279770000	159800000	222070000	231530000	252120000	250730000	257820000	213360000	2.36843e+08	2.37938e+08	1.00462	0.462331	0.00665465	0.160858	0.885289	0.823882	Not Regulated	✔️							✖️
709	Calcium load-activated calcium channel (Fragment)	Calcium load-activated calcium channel (Fragment) OS=Mus musculus OX=10090 GN=Tmco1 PE=1 SV=1;sp|Q921L3|TMCO1	A0A0A6YVS2	Tmco1	3	80.0052	0.651888	0.813953	1.24861	59569000	32508000	60418000	57758000	46049000	76902000	54642000	57348000	54225000	56057000	48215000	64076000	55534000	55760500	1.00408	0.407858	0.00587218	0.159137	0.862828	0.785857	Not Regulated		✔️					✖️
710	40S ribosomal protein S7	40S ribosomal protein S7 OS=Mus musculus OX=10090 GN=Rps7 PE=2 SV=1	P62082	Rps7	17	325.859	3.72775	4.2377	1.1368	272530000	264140000	329830000	233280000	211500000	456520000	380670000	471460000	210090000	158100000	217530000	336980000	2.94633e+08	295805000	1.00398	0.397669	0.00572578	0.158816	0.911728	0.862245	Not Regulated					✔️			✖️
711	Glutamine amidotransferase-like class 1 domain-containing protein 3A, mitochondrial	Glutamine amidotransferase-like class 1 domain-containing protein 3A, mitochondrial OS=Mus musculus OX=10090 GN=Gatd3a PE=1 SV=1;tr|A0A1W2P7B6|A0A1W2P7B6	Q9D172	D10Jhu81e	15	89.9083	3.44987	5.97955	1.73327	885840000	1008600000	731560000	1071200000	1128100000	605500000	932120000	933520000	961530000	1016300000	958850000	647970000	9.05133e+08	9.08382e+08	1.00359	0.358879	0.00516826	0.15759	0.93105	0.890974	Not Regulated	✔️							✖️
712	UBX domain-containing protein 4	UBX domain-containing protein 4 OS=Mus musculus OX=10090 GN=Ubxn4 PE=1 SV=1;sp|Q8VCH8|UBXN4	A0A0R4J078	Ubxn4	5	63.2453	0.163983	0.160965	0.981593	9302700	9696300	9509500	7122600	13217000	14653000	12451000	16832000	9211000	8274100	7744100	9171100	1.05835e+07	1.06139e+07	1.00287	0.286924	0.00413351	0.155315	0.97687	0.964073	Not Regulated		✔️						✖️
713	Succinate dehydrogenase [ubiquinone] flavoprotein subunit, mitochondrial	Succinate dehydrogenase [ubiquinone] flavoprotein subunit, mitochondrial OS=Mus musculus OX=10090 GN=Sdha PE=1 SV=1	Q8K2B3	Sdha	36	225.794	14.7177	18.7635	1.2749	3768300000	3982200000	3328300000	4498100000	4110900000	2770400000	3355000000	3007500000	3958100000	4347000000	4555800000	3289800000	3.74303e+09	3752200000	1.00245	0.244899	0.00352883	0.153986	0.987	0.978508	Not Regulated	✔️							✖️
714	Lysosomal alpha-mannosidase	Lysosomal alpha-mannosidase OS=Mus musculus OX=10090 GN=Man2b1 PE=1 SV=4	O09159	Man2b1	34	0	0.838902	1.09529	1.30563	409890000	486960000	468370000	388250000	484480000	372480000	446990000	386020000	347550000	450770000	460940000	521000000	4.35072e+08	435545000	1.00109	0.108794	0.00156872	0.149677	0.98913	0.986351	Not Regulated			✔️					✖️
715	Sulfate anion transporter 1	Sulfate anion transporter 1 OS=Mus musculus OX=10090 GN=Slc26a1 PE=1 SV=1;tr|G5E8U1|G5E8U1	P58735	Slc26a1	4	63.7217	0.0778293	0.0915665	1.1765	6821000	839980	5656900	8425300	5010100	10373000	5744800	2004800	6639700	6912500	6522500	9306000	6.18771e+06	6.18838e+06	1.00011	0.0108266	0.000156186	0.146571	0.822115	0.731339	Not Regulated					✔️		✖️
716	ATPase family AAA domain-containing protein 3	ATPase family AAA domain-containing protein 3 OS=Mus musculus OX=10090 GN=Atad3 PE=1 SV=1;sp|Q925I1-2|ATAD3	Q925I1	Atad3	29	25.595	1.49083	2.11637	1.41959	217870000	228940000	215280000	286540000	193590000	212160000	209610000	235040000	230260000	234540000	248870000	195220000	225730000	225590000	0.99938	-0.062021	-0.000895051	0.14426	0.976373	0.962117	Not Regulated	✔️					✖️
717	LIM and SH3 domain protein 1	LIM and SH3 domain protein 1 OS=Mus musculus OX=10090 GN=Lasp1 PE=1 SV=1;tr|A2A6G9|A2A6G9	Q61792	Lasp1	9	87.1629	0.223923	0.397073	1.77326	6679700	8046400	5456400	5410100	5114300	4794600	3872500	1284420	6144400	7960300	6617900	9594200	5.91692e+06	5.91229e+06	0.999217	-0.0782502	-0.00112935	0.143745	0.723158	0.593975	Not Regulated					✔️			✖️
718	Radixin	Radixin OS=Mus musculus OX=10090 GN=Rdx PE=1 SV=3;tr|A0A5F8MPB9|A0A5F8MPB9	P26043	Rdx	35	113.324	1.23488	1.47058	1.19087	129140000	130790000	101500000	120760000	115090000	145110000	132180000	166550000	105480000	98419000	112580000	125700000	1.23732e+08	1.23485e+08	0.998005	-0.199491	-0.00288092	0.139895	0.944128	0.910556	Not Regulated					✔️			✖️
719	Alpha-tocopherol transfer protein	Alpha-tocopherol transfer protein OS=Mus musculus OX=10090 GN=Ttpa PE=1 SV=1;tr|A8Y5N9|A8Y5N9	Q8BWP5	Ttpa	4	352.474	0.136217	0.100443	0.737379	3028900	2742400	4966300	3861200	4304700	4869200	3251200	5712900	4170900	3168200	3216500	4204700	3.96212e+06	3.95407e+06	0.997968	-0.203174	-0.00293417	0.139777	0.995627	0.994385	Not Regulated					✔️			✖️
720	Na(+)/H(+) exchange regulatory cofactor NHE-RF3	Na(+)/H(+) exchange regulatory cofactor NHE-RF3 OS=Mus musculus OX=10090 GN=Pdzk1 PE=1 SV=1;sp|Q9JIL4|NHRF3	A0A0R4J1V0	Pdzk1	16	35.1464	0.76654	1.3278	1.7322	76819000	75238000	68588000	83445000	66217000	88580000	83193000	56437000	69083000	66510000	88191000	93913000	7.64812e+07	7.62212e+07	0.9966	-0.339953	-0.00491284	0.135428	0.930112	0.889496	Not Regulated					✔️			✖️
721	MICOS complex subunit Mic19	MICOS complex subunit Mic19 OS=Mus musculus OX=10090 GN=Chchd3 PE=1 SV=1;tr|S4R238|S4R238	Q9CRB9	Chchd3	14	109.679	2.36853	3.62737	1.53148	317480000	313530000	259950000	362370000	338720000	190490000	268660000	223140000	325100000	313890000	375600000	269620000	297090000	2.96002e+08	0.996337	-0.366331	-0.00529475	0.134588	0.984738	0.974318	Not Regulated	✔️							✖️
722	BET1 homolog	BET1 homolog OS=Mus musculus OX=10090 GN=Bet1 PE=1 SV=1	O35623	Bet1	2	85.9435	0.232748	0.31036	1.33346	6457000	7083800	7809400	5336700	7729700	8240400	8902800	11232000	4595300	5907100	4548100	7300200	7109500	7.08092e+06	0.99598	-0.402044	-0.00581196	0.133451	0.839532	0.752905	Not Regulated		✔️				✖️
723	High affinity copper uptake protein 1	High affinity copper uptake protein 1 OS=Mus musculus OX=10090 GN=Slc31a1 PE=2 SV=1	Q8K211	Slc31a1	2	83.9252	0.163863	0.215258	1.31365	3095100	3250100	3362700	3516700	2712700	3529100	4127900	3237100	4821900	975632	2995700	3208300	3244400	3.22776e+06	0.99487	-0.513026	-0.00742044	0.129915	0.751306	0.632943	Not Regulated					✔️		✖️
724	Surfeit locus protein 4	Surfeit locus protein 4 OS=Mus musculus OX=10090 GN=Surf4 PE=1 SV=1;tr|E0CXD9|E0CXD9	Q64310	Surf4	6	120.371	1.4149	1.82401	1.28914	51182000	62378000	68198000	39325000	64704000	105960000	69300000	112440000	47563000	55638000	44409000	60300000	6.52912e+07	6.49417e+07	0.994647	-0.535294	-0.00774341	0.129205	0.970672	0.955534	Not Regulated		✔️					✖️
725	Sodium/potassium-transporting ATPase subunit alpha-1	Sodium/potassium-transporting ATPase subunit alpha-1 OS=Mus musculus OX=10090 GN=Atp1a1 PE=1 SV=1	Q8VDN2	Atp1a1	33	91.7689	1.35194	1.69677	1.25506	346430000	335580000	318670000	393580000	264870000	461440000	393040000	308490000	353910000	310320000	336050000	405680000	3.53428e+08	3.51248e+08	0.993832	-0.616815	-0.00892632	0.126604	0.984738	0.974909	Not Regulated					✔️		✖️
726	H-2 class I histocompatibility antigen, K-B alpha chain	H-2 class I histocompatibility antigen, K-B alpha chain OS=Mus musculus OX=10090 GN=H2-K1 PE=1 SV=1;tr|A0A494BA33|A0A494BA33	P01901	H2-K1	11	666.203	0.625615	0.977518	1.56249	60309000	52930000	46762000	63111000	50503000	62672000	61760000	40525000	58478000	53593000	51399000	68451000	5.60478e+07	55701000	0.993812	-0.618817	-0.00895537	0.12654	0.932824	0.894825	Not Regulated					✔️	✖️
727	Cytochrome P450 2F2	Cytochrome P450 2F2 OS=Mus musculus OX=10090 GN=Cyp2f2 PE=1 SV=1	P33267	Cyp2f2	43	655.263	11.7692	14.469	1.2294	2059800000	2000500000	2739800000	1987900000	1787700000	2670800000	2683900000	2396700000	2234200000	1973300000	1813900000	2062300000	2207750000	2194050000	0.993795	-0.620541	-0.00898041	0.126485	0.98913	0.986517	Not Regulated		✔️						✖️
728	NADH dehydrogenase [ubiquinone] 1 alpha subcomplex subunit 5	NADH dehydrogenase [ubiquinone] 1 alpha subcomplex subunit 5 OS=Mus musculus OX=10090 GN=Ndufa5 PE=1 SV=3	Q9CPP6	Ndufa5	10	0	5.51818	6.86688	1.24441	230690000	279170000	240730000	239960000	288930000	212340000	265070000	190440000	270010000	279360000	252780000	224780000	2.48637e+08	2.47073e+08	0.993712	-0.628762	-0.00909976	0.126223	0.950562	0.91854	Not Regulated	✔️							✖️
729	Ras GTPase-activating-like protein IQGAP2	Ras GTPase-activating-like protein IQGAP2 OS=Mus musculus OX=10090 GN=Iqgap2 PE=1 SV=2	Q3UQ44	Iqgap2	56	66.0976	0.650408	0.73736	1.13369	186810000	162740000	197100000	202310000	164010000	284630000	221730000	195750000	184990000	189790000	175980000	220770000	199600000	1.98168e+08	0.992827	-0.717268	-0.0103853	0.123397	0.960006	0.939547	Not Regulated					✔️			✖️
730	Peroxisomal biogenesis factor 3	Peroxisomal biogenesis factor 3 OS=Mus musculus OX=10090 GN=Pex3 PE=1 SV=1;tr|E9QA46|E9QA46	Q9QXY9	Pex3	9	17.5524	0.846748	0.91573	1.08147	37094000	36259000	40580000	40616000	29259000	35141000	32495000	45707000	35566000	34925000	33316000	35320000	36491500	36221500	0.992601	-0.739898	-0.0107142	0.122674	0.951153	0.922078	Not Regulated				✔️			✖️
731	Dipeptidyl peptidase 1	Dipeptidyl peptidase 1 OS=Mus musculus OX=10090 GN=Ctsc PE=1 SV=1	P97821	Ctsc	10	40.5239	0.76489	0.756553	0.989101	209710000	203560000	224640000	157020000	200080000	183690000	217210000	231970000	181170000	194940000	167860000	175680000	196450000	194805000	0.991626	-0.837363	-0.0121315	0.119558	0.949362	0.916789	Not Regulated			✔️					✖️
732	Cytochrome P450 4A12A	Cytochrome P450 4A12A OS=Mus musculus OX=10090 GN=Cyp4a12a PE=1 SV=2	Q91WL5	Cyp4a12a	32	177.873	3.44318	5.19162	1.5078	982850000	815250000	821370000	935250000	615250000	1005400000	1010800000	899270000	749370000	787860000	709010000	973220000	8.62562e+08	8.54922e+08	0.991143	-0.885734	-0.0128354	0.118011	0.97687	0.963654	Not Regulated		✔️						✖️
733	V-type proton ATPase catalytic subunit A	V-type proton ATPase catalytic subunit A OS=Mus musculus OX=10090 GN=Atp6v1a PE=1 SV=2;sp|P50516-2|VATA	P50516	Atp6v1a	17	28.7076	0.58803	0.746228	1.26903	34577000	58447000	53975000	43080000	45989000	29747000	43165000	64022000	38868000	37393000	45652000	34310000	44302500	4.39017e+07	0.990952	-0.904765	-0.0131124	0.117402	0.987	0.979036	Not Regulated					✔️			✖️
734	Corrinoid adenosyltransferase	Corrinoid adenosyltransferase OS=Mus musculus OX=10090 GN=Mmab PE=1 SV=1;sp|Q9D273-2|MMAB	Q9D273	Mmab	10	11.2421	0.999833	1.09896	1.09915	66425000	70618000	62896000	84272000	73492000	42101000	62168000	49244000	67558000	67056000	83878000	66240000	66634000	66024000	0.990846	-0.915449	-0.013268	0.11706	0.998343	0.998184	Not Regulated	✔️							✖️
735	Manganese-transporting ATPase 13A1	Manganese-transporting ATPase 13A1 OS=Mus musculus OX=10090 GN=Atp13a1 PE=1 SV=2	Q9EPE9	Atp13a1	14	11.9658	0.196111	0.211885	1.08043	24044000	21799000	21330000	18176000	18050000	25470000	23834000	14734000	22932000	22140000	21012000	22999000	2.14782e+07	2.12752e+07	0.990549	-0.945146	-0.0137004	0.116109	0.932419	0.892865	Not Regulated		✔️					✖️
736	Polypyrimidine tract-binding protein 1	Polypyrimidine tract-binding protein 1 OS=Mus musculus OX=10090 GN=Ptbp1 PE=1 SV=1;tr|Q922I7|Q922I7	Q8BGJ5	Ptbp1	14	59.4794	0.730878	0.806473	1.10343	47806000	44546000	39841000	23494000	33364000	64220000	60680000	53555000	29969000	27783000	35598000	43184000	4.22118e+07	4.17948e+07	0.990121	-0.987875	-0.0143229	0.114741	0.987355	0.98058	Not Regulated					✔️			✖️
737	Thioredoxin-related transmembrane protein 2	Thioredoxin-related transmembrane protein 2 OS=Mus musculus OX=10090 GN=Tmx2 PE=1 SV=1;tr|D3Z2J6|D3Z2J6	Q9D710	Tmx2	3	34.3314	0.367347	0.353302	0.961766	14275000	17634000	11152000	12108000	12423000	16544000	13830000	22523000	8373700	11827000	12059000	14625000	1.40227e+07	13872950	0.989323	-1.06768	-0.0154861	0.112183	0.858105	0.779415	Not Regulated		✔️				✖️
738	Cytochrome c-type heme lyase	Cytochrome c-type heme lyase OS=Mus musculus OX=10090 GN=Hccs PE=1 SV=2	P53702	Hccs	5	0	0.115272	0.166527	1.44465	5288200	8437500	7151000	8154000	6612200	4482200	7324000	5452800	6714600	7324900	6456400	6415700	6.68752e+06	6.61473e+06	0.989117	-1.08835	-0.0157876	0.11152	0.959682	0.937531	Not Regulated	✔️							✖️
739	NAD-dependent protein deacylase sirtuin-5, mitochondrial	NAD-dependent protein deacylase sirtuin-5, mitochondrial OS=Mus musculus OX=10090 GN=Sirt5 PE=1 SV=1;tr|A0A1Y7VJY8|A0A1Y7VJY8	Q8K2C6	Sirt5	9	0	0.982485	1.21365	1.23528	29022000	28553000	21027000	35054000	21749000	21602000	25553000	27070000	27485000	23867000	31255000	20035000	2.61678e+07	25877500	0.988905	-1.1095	-0.0160962	0.110842	0.989874	0.988021	Not Regulated	✔️							✖️
740	L-lactate dehydrogenase A chain	L-lactate dehydrogenase A chain OS=Mus musculus OX=10090 GN=Ldha PE=1 SV=3;tr|A0A1B0GSX0|A0A1B0GSX0	P06151	Ldha	18	846.154	1.31549	1.6501	1.25436	123550000	127930000	157210000	174290000	152310000	140300000	124490000	181460000	145160000	134800000	135230000	144590000	1.45932e+08	1.44288e+08	0.988739	-1.1261	-0.0163383	0.11031	0.932824	0.894999	Not Regulated					✔️			✖️
741	NADH-cytochrome b5 reductase 3	NADH-cytochrome b5 reductase 3 OS=Mus musculus OX=10090 GN=Cyb5r3 PE=1 SV=3;sp|Q9DCN2-2|NB5R3	Q9DCN2	Cyb5r3	24	282.365	13.7555	14.4413	1.04986	1867400000	1689700000	1856900000	1726900000	1643600000	1943400000	1549100000	2014600000	1639700000	1793800000	1776800000	1831700000	1.78798e+09	1.76762e+09	0.988609	-1.13909	-0.0165278	0.109893	0.899002	0.845723	Not Regulated		✔️						✖️
742	5-3 exonuclease PLD3	5-3 exonuclease PLD3 OS=Mus musculus OX=10090 GN=Pld3 PE=1 SV=1	O35405	Pld3	6	10.3823	0.313907	0.504977	1.60868	62809000	75530000	74849000	68480000	62625000	60911000	76424000	44561000	59380000	63445000	73393000	83218000	67534000	6.67368e+07	0.988196	-1.18039	-0.0171308	0.108568	0.864338	0.789567	Not Regulated		✔️	✔️			✖️
743	Actin, cytoplasmic 2	Actin, cytoplasmic 2 OS=Mus musculus OX=10090 GN=Actg1 PE=1 SV=1	P63260	Actg1	27	154.173	22.5362	25.479	1.13058	3380300000	3559200000	3218100000	3531600000	3206500000	4194400000	3662500000	3356700000	3129900000	3266900000	3512900000	3908900000	3.51502e+09	3.47297e+09	0.988037	-1.1963	-0.017363	0.108057	0.926392	0.881893	Not Regulated					✔️			✖️
744	CDP-diacylglycerol--inositol 3-phosphatidyltransferase	CDP-diacylglycerol--inositol 3-phosphatidyltransferase OS=Mus musculus OX=10090 GN=Cdipt PE=1 SV=1;sp|Q8VDP6|CDIPT	A0A0U1RP13	Cdipt	3	40.4457	0.529377	0.637988	1.20517	16789000	13533000	20345000	27460000	17352000	24065000	26183000	25810000	19732000	15082000	15132000	16144000	19924000	19680500	0.987779	-1.22214	-0.0177404	0.107227	0.955184	0.930753	Not Regulated		✔️					✖️
745	Ornithine aminotransferase, mitochondrial	Ornithine aminotransferase, mitochondrial OS=Mus musculus OX=10090 GN=Oat PE=1 SV=1	P29758	Oat	31	495.436	26.3822	56.7132	2.14968	4948100000	5079800000	4939200000	6611300000	4617000000	3653400000	4245000000	6218100000	4034500000	5275400000	4778100000	4927900000	4974800000	4.91317e+09	0.987611	-1.23891	-0.0179853	0.106689	0.962283	0.942723	Not Regulated	✔️							✖️
746	Enoyl-CoA delta isomerase 2	Enoyl-CoA delta isomerase 2 OS=Mus musculus OX=10090 GN=Eci2 PE=1 SV=1;sp|Q9WUR2-2|ECI2	Q3TCD4	Eci2	21	244.91	3.1649	4.33972	1.3712	575240000	854390000	653170000	837410000	673730000	673450000	695650000	567370000	663090000	771050000	725280000	791910000	7.11232e+08	7.02392e+08	0.987571	-1.24291	-0.0180438	0.10656	0.952543	0.924615	Not Regulated	✔️			✔️				✖️
747	ADP/ATP translocase 1	ADP/ATP translocase 1 OS=Mus musculus OX=10090 GN=Slc25a4 PE=1 SV=4	P48962	Slc25a4	5	3.59326	4.44273	7.57627	1.70532	4910400	3812700	4534000	1665300	3958700	37151000	963076	17407000	10482000	9636500	7408400	9417500	9.33868e+06	9.21908e+06	0.987193	-1.28074	-0.0185965	0.105345	0.723916	0.595662	Not Regulated	✔️						✖️
748	Cathepsin S	Cathepsin S OS=Mus musculus OX=10090 GN=Ctss PE=1 SV=1;sp|O70370|CATS	F6WR04	Ctss	12	24.1187	0.54896	0.785997	1.43179	110290000	132930000	118990000	115990000	112830000	75254000	118760000	120020000	95488000	103210000	105580000	114530000	1.11047e+08	109598000	0.986949	-1.30515	-0.0189533	0.104561	0.98913	0.984177	Not Regulated			✔️					✖️
749	Solute carrier organic anion transporter family member 1A1	Solute carrier organic anion transporter family member 1A1 OS=Mus musculus OX=10090 GN=Slco1a1 PE=1 SV=1;tr|E9Q0W2|E9Q0W2	Q9QXZ6	Slco1a1	18	165.263	0.7904	1.01009	1.27795	97244000	86882000	104120000	81776000	81395000	138770000	109410000	118530000	86040000	79945000	81051000	107110000	98364500	9.70143e+07	0.986274	-1.37262	-0.0199398	0.102392	0.962283	0.943073	Not Regulated					✔️		✖️
750	Mitochondrial antiviral-signaling protein	Mitochondrial antiviral-signaling protein OS=Mus musculus OX=10090 GN=Mavs PE=1 SV=1	Q8VCF0	Mavs	17	0	1.33074	1.68278	1.26455	149500000	197920000	164150000	185770000	192090000	140180000	142620000	196520000	158330000	182810000	176990000	157230000	1.71602e+08	1.69083e+08	0.985325	-1.46755	-0.0213291	0.099338	0.929114	0.887628	Not Regulated	✔️			✔️				✖️
751	Omega-amidase NIT2	Omega-amidase NIT2 OS=Mus musculus OX=10090 GN=Nit2 PE=1 SV=1;tr|A0A338P6G0|A0A338P6G0	Q9JHW2	Nit2	21	160.894	1.89262	2.99463	1.58227	231670000	248260000	202310000	248630000	285970000	134740000	214740000	214280000	220690000	232420000	250770000	196620000	2.25263e+08	2.21587e+08	0.983678	-1.63216	-0.0237414	0.0940348	0.967517	0.950617	Not Regulated	✔️							✖️
752	Valacyclovir hydrolase	Valacyclovir hydrolase OS=Mus musculus OX=10090 GN=Bphl PE=1 SV=1	Q8R164	Bphl	20	165.628	13.8788	21.8717	1.5759	1711500000	2038100000	1635500000	2461600000	1619600000	1581100000	1579700000	1639200000	2016400000	1939700000	2066500000	1623200000	1.84123e+09	1.81078e+09	0.983462	-1.65378	-0.0240585	0.0933376	0.950926	0.920722	Not Regulated	✔️							✖️
753	Beta-mannosidase	Beta-mannosidase OS=Mus musculus OX=10090 GN=Manba PE=1 SV=1;sp|Q8K2I4|MANBA	A0A0R4J092	Manba	33	0	0.788255	0.979832	1.24304	187940000	207870000	206650000	206800000	216300000	153780000	223400000	151350000	180350000	187850000	211610000	204440000	1.96557e+08	1.93167e+08	0.982753	-1.72469	-0.0250991	0.09105	0.888055	0.828778	Not Regulated			✔️					✖️
754	La-related protein 4	La-related protein 4 OS=Mus musculus OX=10090 GN=Larp4 PE=1 SV=1;tr|E9Q066|E9Q066	A0A2R8VKL5	Larp4	7	21.1321	0.174272	0.115286	0.661532	11301000	6494200	8218100	2881100	8733600	10122000	7620500	11551000	3687400	8354800	6254000	9400200	7.95833e+06	7.81132e+06	0.981527	-1.84733	-0.0269006	0.0870897	0.987	0.979611	Not Regulated					✔️			✖️
755	Actin-related protein 2/3 complex subunit 2	Actin-related protein 2/3 complex subunit 2 OS=Mus musculus OX=10090 GN=Arpc2 PE=1 SV=3;tr|D3YXG6|D3YXG6	Q9CVB6	Arpc2	10	124.029	0.685778	0.850463	1.24014	23972000	22637000	22416000	30211000	19928000	28193000	27000000	24713000	22557000	21463000	24953000	23860000	24559500	24091000	0.980924	-1.90761	-0.0277869	0.0851412	0.929114	0.887962	Not Regulated					✔️			✖️
756	39S ribosomal protein L43, mitochondrial	39S ribosomal protein L43, mitochondrial OS=Mus musculus OX=10090 GN=Mrpl43 PE=1 SV=1	Q5RL20	Mrpl43	4	48.6118	0.239127	0.645373	2.69888	36231000	29625000	28427000	701880	27389000	845277	30331000	28047000	19828000	17433000	13153000	12057000	2.05365e+07	20141500	0.980765	-1.92353	-0.028021	0.0846265	0.480808	0.306241	Not Regulated	✔️							✖️
757	Vinculin	Vinculin OS=Mus musculus OX=10090 GN=Vcl PE=1 SV=4	Q64727	Vcl	9	0	0.104079	0.116171	1.11618	3216400	3601200	3154200	3556800	2766800	3816400	2778100	4227200	1779200	3102300	3739500	4097800	3.35197e+06	3287350	0.980723	-1.92772	-0.0280827	0.0844908	0.796805	0.699379	Not Regulated					✔️			✖️
758	Glyoxalase domain-containing protein 4	Glyoxalase domain-containing protein 4 OS=Mus musculus OX=10090 GN=Glod4 PE=1 SV=1;tr|E9Q197|E9Q197	Q9CPV4	Glod4	15	0	1.17681	1.80815	1.53649	93034000	94969000	84123000	118910000	110640000	73447000	94619000	90715000	109420000	88125000	103730000	76920000	9.58538e+07	93921500	0.979841	-2.01592	-0.0293807	0.0816374	0.927275	0.884469	Not Regulated	✔️							✖️
759	Methylcrotonoyl-CoA carboxylase beta chain, mitochondrial	Methylcrotonoyl-CoA carboxylase beta chain, mitochondrial OS=Mus musculus OX=10090 GN=Mccc2 PE=1 SV=1;tr|Q6PD20|Q6PD20	Q3ULD5	Mccc2	36	0	4.60442	7.07165	1.53584	727390000	745670000	642820000	854370000	872230000	497470000	629540000	691480000	751640000	744080000	798780000	630470000	723325000	707665000	0.97835	-2.165	-0.0315774	0.076808	0.955184	0.930344	Not Regulated	✔️							✖️
760	Chitinase domain-containing protein 1	Chitinase domain-containing protein 1 OS=Mus musculus OX=10090 GN=Chid1 PE=1 SV=1;tr|A0A0R4J242|A0A0R4J242	A0A1B0GSH5	Chid1	2	15.9185	0	0	0	1991000	2198500	1528400	1575100	1237800	1807900	2656100	560520	1065374	1727500	1867200	2229700	1.72312e+06	1684399	0.97753	-2.24696	-0.0327865	0.0741501	0.730168	0.605361	Not Regulated			✔️					✖️
761	Peroxiredoxin-6	Peroxiredoxin-6 OS=Mus musculus OX=10090 GN=Prdx6 PE=1 SV=1;sp|O08709|PRDX6	Q6GT24	Prdx6	21	693.592	5.32453	5.5472	1.04182	154360000	128000000	183680000	168910000	203970000	106080000	128530000	190270000	170180000	145780000	151720000	137110000	157500000	1.53932e+08	0.977344	-2.26561	-0.0330618	0.0735449	0.962387	0.943776	Not Regulated	✔️		✔️					✖️
762	Methyltransferase-like 26	Methyltransferase-like 26 OS=Mus musculus OX=10090 GN=Mettl26 PE=1 SV=1;tr|G5E8X1|G5E8X1	E9Q5B2	0610011F06Rik	3	0	0	0	0	8186100	12613000	10765000	7568200	10222000	10543000	8446800	14036000	6152500	9763400	9192400	10931000	9.98288e+06	9.75368e+06	0.977041	-2.29593	-0.0335094	0.0725608	0.85192	0.770608	Not Regulated					✔️			✖️
763	NADH dehydrogenase [ubiquinone] iron-sulfur protein 5	NADH dehydrogenase [ubiquinone] iron-sulfur protein 5 OS=Mus musculus OX=10090 GN=Ndufs5 PE=1 SV=3;tr|B1ARW4|B1ARW4	Q99LY9	Ndufs5	10	197.451	3.98332	5.38428	1.35171	112520000	138730000	98624000	143540000	163520000	99937000	144360000	121100000	154130000	128780000	103950000	86755000	1.26145e+08	1.23179e+08	0.976487	-2.35126	-0.0343267	0.0707642	0.899267	0.846534	Not Regulated	✔️							✖️
764	2-oxoisovalerate dehydrogenase subunit alpha	2-oxoisovalerate dehydrogenase subunit alpha OS=Mus musculus OX=10090 GN=Bckdha PE=1 SV=1;sp|P50136|ODBA	Q3U3J1	Bckdha	27	128.388	7.13387	9.77812	1.37066	737530000	706200000	611320000	906310000	734850000	559660000	597320000	716590000	736090000	756070000	762270000	585960000	7.09312e+08	6.92383e+08	0.976134	-2.38659	-0.0348487	0.0696166	0.898889	0.845057	Not Regulated	✔️							✖️
765	Glycerol-3-phosphate dehydrogenase	Glycerol-3-phosphate dehydrogenase OS=Mus musculus OX=10090 GN=Gpd2 PE=1 SV=1;sp|Q64521|GPDM	Q64521	Gpd2	39	13.3049	2.53748	3.13322	1.23477	496670000	526540000	541000000	700140000	540220000	458520000	449980000	533370000	587620000	547770000	588380000	477230000	5.43848e+08	530725000	0.975869	-2.41305	-0.0352399	0.0687566	0.87742	0.810094	Not Regulated	✔️							✖️
766	NHL repeat-containing protein 3	NHL repeat-containing protein 3 OS=Mus musculus OX=10090 GN=Nhlrc3 PE=1 SV=1	Q8CCH2	Nhlrc3	12	5.30177	0.60329	0.89788	1.48831	78763000	68387000	64190000	76625000	75779000	57768000	70237000	71552000	62532000	68485000	72802000	65646000	70252000	6.85423e+07	0.975664	-2.43362	-0.035544	0.068088	0.860367	0.783079	Not Regulated					✔️			✖️
767	Peroxisome assembly protein 12	Peroxisome assembly protein 12 OS=Mus musculus OX=10090 GN=Pex12 PE=1 SV=1	Q8VC48	Pex12	2	9.5822	0.0943507	0.0166083	0.176028	756750	881030	1056800	1344000	672750	819440	732870	1284420	1065374	847040	773880	690020	921795	898934	0.975199	-2.48005	-0.0362307	0.0665782	0.91536	0.866823	Not Regulated				✔️			✖️
768	Succinate dehydrogenase [ubiquinone] iron-sulfur subunit, mitochondrial	Succinate dehydrogenase [ubiquinone] iron-sulfur subunit, mitochondrial OS=Mus musculus OX=10090 GN=Sdhb PE=1 SV=1	Q9CQA3	Sdhb	20	214.428	12.0582	14.355	1.19048	1628900000	1707500000	1319100000	1821300000	1645100000	1289900000	1453500000	1276700000	1636400000	1684800000	1718700000	1403200000	1.56863e+09	1.52888e+09	0.974659	-2.53405	-0.0370298	0.0648215	0.864338	0.789668	Not Regulated	✔️							✖️
769	Septin-7	Septin-7 OS=Mus musculus OX=10090 GN=Septin7 PE=1 SV=2;tr|E9Q1G8|E9Q1G8	E9Q9F5	Sept7	8	0	0	0	0	26276000	17436000	23032000	25629000	17911000	33822000	26378000	10942000	18263000	26182000	17271000	41399000	2.40177e+07	2.34058e+07	0.974526	-2.54743	-0.0372279	0.0643862	0.777869	0.675783	Not Regulated					✔️			✖️
770	Cytochrome c oxidase subunit 6B1	Cytochrome c oxidase subunit 6B1 OS=Mus musculus OX=10090 GN=Cox6b1 PE=1 SV=2;tr|A0A140LIU3|A0A140LIU3	P56391	Cox6b1	9	531.199	4.12318	5.82263	1.41217	356790000	333300000	221240000	375730000	593750000	305150000	387450000	406590000	584020000	314350000	213060000	224080000	3.64327e+08	354925000	0.974194	-2.58056	-0.0377184	0.0633078	0.885289	0.823416	Not Regulated	✔️							✖️
771	5-demethoxyubiquinone hydroxylase, mitochondrial	5-demethoxyubiquinone hydroxylase, mitochondrial OS=Mus musculus OX=10090 GN=Coq7 PE=1 SV=1;tr|A0A140LIF0|A0A140LIF0	Q3TYT1	Coq7	7	25.4044	0.482578	0.707395	1.46587	41442000	41986000	35624000	53460000	45317000	30974000	37293000	30579000	48049000	42389000	45957000	38068000	4.14672e+07	4.03892e+07	0.974004	-2.59965	-0.0380011	0.0626863	0.891401	0.834125	Not Regulated	✔️							✖️
772	Ragulator complex protein LAMTOR4	Ragulator complex protein LAMTOR4 OS=Mus musculus OX=10090 GN=Lamtor4 PE=1 SV=2	Q8CF66	Lamtor4	2	58.591	0	0	0	6004000	6398900	8010000	7758900	7411100	6884700	6857100	5823300	7069700	9248800	6439700	5876700	7.07793e+06	6.88588e+06	0.972866	-2.71336	-0.0396864	0.0589812	0.80109	0.706865	Not Regulated			✔️					✖️
773	ADP-ribosylation factor 4	ADP-ribosylation factor 4 OS=Mus musculus OX=10090 GN=Arf4 PE=1 SV=2;tr|E9Q798|E9Q798	P61750	Arf4	2	141.205	0.540263	0.842273	1.55901	10501000	8387600	9086500	10584000	9298100	8109800	14288000	4632500	12484000	6541200	8917100	7585100	9.32783e+06	9074650	0.972857	-2.71428	-0.0397	0.0589514	0.71566	0.585228	Not Regulated					✔️			✖️
774	Hydroxyproline dehydrogenase	Hydroxyproline dehydrogenase OS=Mus musculus OX=10090 GN=Prodh2 PE=1 SV=1	Q8VCZ9	Prodh2	14	69.3407	0.960218	1.2798	1.33283	162140000	141100000	152230000	212300000	146830000	123460000	152630000	140380000	168520000	183440000	147980000	118800000	1.56343e+08	1.51958e+08	0.971953	-2.80472	-0.0410419	0.0560014	0.883725	0.819224	Not Regulated	✔️							✖️
775	Kinectin	Kinectin OS=Mus musculus OX=10090 GN=Ktn1 PE=1 SV=1;sp|Q61595-16|KTN1	Q61595	Ktn1	8	4.43413	0.0311355	0.0381635	1.22572	4572700	2784000	3168000	2955600	3236400	3464600	4170200	1284420	3071900	3272600	3373600	4429300	3363550	3.267e+06	0.971296	-2.87038	-0.0420168	0.0538582	0.763169	0.651764	Not Regulated		✔️				✖️
776	3(2),5-bisphosphate nucleotidase 1	3(2),5-bisphosphate nucleotidase 1 OS=Mus musculus OX=10090 GN=Bpnt1 PE=1 SV=1;sp|Q9Z0S1|BPNT1	Q9Z0S1	Bpnt1	7	56.5507	0.51087	0.60435	1.18298	20645000	21965000	21335000	30469000	26309000	16581000	17622000	19652000	24759000	22240000	26338000	22740000	22884000	2.22252e+07	0.97121	-2.87901	-0.042145	0.0535763	0.907558	0.856603	Not Regulated					✔️			✖️
777	Isovaleryl-CoA dehydrogenase, mitochondrial	Isovaleryl-CoA dehydrogenase, mitochondrial OS=Mus musculus OX=10090 GN=Ivd PE=1 SV=1	Q9JHI5	Ivd	23	103.729	3.77575	5.98147	1.58418	1582700000	1608600000	1388900000	1978700000	1617800000	1161500000	1374400000	1241400000	1557100000	1718000000	1843900000	1328000000	1.55637e+09	1.51047e+09	0.970508	-2.94918	-0.0431876	0.0512842	0.86563	0.792189	Not Regulated	✔️							✖️
778	28S ribosomal protein S7, mitochondrial	28S ribosomal protein S7, mitochondrial OS=Mus musculus OX=10090 GN=Mrps7 PE=1 SV=1	Q80X85	Mrps7	10	57.3244	0.230365	0.512705	2.22562	20973000	35413000	16205000	22473000	19736000	12699000	19126000	21079000	17172000	18714000	28266000	19332000	2.12498e+07	2.06148e+07	0.970117	-2.98826	-0.0437687	0.0500067	0.976373	0.962364	Not Regulated	✔️							✖️
779	Fibronectin type-III domain-containing protein 3A	Fibronectin type-III domain-containing protein 3A OS=Mus musculus OX=10090 GN=Fndc3a PE=1 SV=3;tr|F6TLV3|F6TLV3	Q8BX90	Fndc3a	6	35.8465	0.0432598	0.074145	1.71395	6128300	3458400	5186400	5670400	795463	11290000	7316900	3261200	6230700	3691400	2159900	8869700	5.42149e+06	5.25497e+06	0.969284	-3.07161	-0.0450088	0.0472805	0.865023	0.791094	Not Regulated					✔️	✖️
780	Complex I-9kD	Complex I-9kD OS=Mus musculus OX=10090 GN=Ndufv3 PE=1 SV=1	Q3U422	Ndufv3	14	255.254	0.655702	0.862845	1.31591	64863000	77817000	49414000	73681000	80529000	46924000	38441000	50255000	67559000	83937000	75720000	65083000	65538000	6.34992e+07	0.968891	-3.11092	-0.045594	0.0459941	0.856582	0.777191	Not Regulated	✔️							✖️
781	Citramalyl-CoA lyase, mitochondrial	Citramalyl-CoA lyase, mitochondrial OS=Mus musculus OX=10090 GN=Clybl PE=1 SV=2	Q8R4N0	Clybl	21	34.896	2.29835	3.70345	1.61135	251540000	235840000	217450000	274440000	276050000	155740000	223820000	191410000	253270000	244690000	260570000	192940000	2.35177e+08	2.27783e+08	0.968563	-3.14374	-0.0460827	0.0449196	0.895039	0.839763	Not Regulated	✔️							✖️
782	Long-chain-fatty-acid--CoA ligase 5	Long-chain-fatty-acid--CoA ligase 5 OS=Mus musculus OX=10090 GN=Acsl5 PE=1 SV=1	Q8JZR0	Acsl5	30	121.95	4.8066	6.39673	1.33082	888560000	760590000	878750000	1111700000	810390000	1172400000	981560000	917180000	873310000	852350000	839540000	979010000	937065000	9.07158e+08	0.968085	-3.19153	-0.0467947	0.0433543	0.87305	0.803881	Not Regulated		✔️				✖️
783	Isoform 2 of 40S ribosomal protein S24	Isoform 2 of 40S ribosomal protein S24 OS=Mus musculus OX=10090 GN=Rps24;sp|P62849-3|RS24	P62849	Rps24	6	664.647	2.46058	3.2866	1.3357	173360000	166410000	189530000	98353000	155520000	250550000	213450000	236050000	79081000	148430000	130780000	192930000	1.72287e+08	1.66787e+08	0.968075	-3.19254	-0.0468098	0.0433211	0.853871	0.772905	Not Regulated					✔️			✖️
784	Peroxisome biogenesis factor 1	Peroxisome biogenesis factor 1 OS=Mus musculus OX=10090 GN=Pex1 PE=1 SV=2;sp|Q5BL07-2|PEX1	Q5BL07	Pex1	24	22.3969	0.342712	0.281745	0.822105	34596000	39333000	54143000	57025000	21945000	53326000	38158000	38060000	38120000	42227000	45241000	50221000	4.33947e+07	42004500	0.967965	-3.20354	-0.0469738	0.0429606	0.956222	0.932958	Not Regulated				✔️				✖️
785	Alanine aminotransferase 1	Alanine aminotransferase 1 OS=Mus musculus OX=10090 GN=Gpt PE=1 SV=3;tr|A0A2R8VHW0|A0A2R8VHW0	Q8QZR5	Gpt	11	120.981	0.228502	0.277093	1.21265	14590000	11525000	23162000	23117000	19535000	13219000	18166000	14529000	20235000	14643000	15791000	18394000	1.75247e+07	1.69597e+07	0.96776	-3.22403	-0.0472792	0.0422893	0.98604	0.976813	Not Regulated					✔️			✖️
786	Protein adenylyltransferase SelO, mitochondrial	Protein adenylyltransferase SelO, mitochondrial OS=Mus musculus OX=10090 GN=Selenoo PE=1 SV=4	Q9DBC0	Selo	9	0	0.211448	0.296392	1.40172	18311000	20072000	20588000	22407000	15498000	13827000	12280000	11836000	20554000	18390000	21693000	22376000	18450500	1.78548e+07	0.967715	-3.22846	-0.0473452	0.0421441	0.802277	0.708946	Not Regulated	✔️							✖️
787	Peroxisomal acyl-coenzyme A oxidase 1	Peroxisomal acyl-coenzyme A oxidase 1 OS=Mus musculus OX=10090 GN=Acox1 PE=1 SV=5	Q9R0H0	Acox1	71	957.383	170.598	252.81	1.48191	16351000000	19567000000	22211000000	25578000000	22073000000	20650000000	17719000000	19876000000	17944000000	21508000000	19347000000	25940000000	2.10717e+10	20389000000	0.967603	-3.23974	-0.0475134	0.0417744	0.820721	0.728563	Not Regulated				✔️				✖️
788	Proline dehydrogenase 1, mitochondrial	Proline dehydrogenase 1, mitochondrial OS=Mus musculus OX=10090 GN=Prodh PE=1 SV=2;tr|A0A0R4J1T9|A0A0R4J1T9	Q9WU79	Prodh	35	54.3711	5.61907	7.36097	1.31	754810000	797050000	751330000	905060000	731500000	683520000	599540000	924350000	730400000	824220000	766420000	626850000	770545000	7.45297e+08	0.967233	-3.27669	-0.0480644	0.0405631	0.759279	0.645973	Not Regulated	✔️							✖️
789	Serine hydrolase-like protein	Serine hydrolase-like protein OS=Mus musculus OX=10090 GN=Serhl PE=1 SV=1;tr|Q3U3G8|Q3U3G8	Q9EPB5	Serhl	6	21.8174	0.117403	0.15736	1.34034	7227000	5557000	7078300	9123800	4734400	5348500	7793300	5306800	7578200	4806700	7270300	5013800	6511500	6294850	0.966728	-3.32719	-0.0488179	0.0389066	0.885289	0.823987	Not Regulated				✔️				✖️
790	Ornithine carbamoyltransferase, mitochondrial	Ornithine carbamoyltransferase, mitochondrial OS=Mus musculus OX=10090 GN=Otc PE=1 SV=1;tr|Q8R1A8|Q8R1A8	P11725	Otc	26	281.182	20.1048	32.0898	1.59613	8658200000	8350900000	7845500000	11526000000	8045200000	6677200000	7260100000	7241800000	9206000000	9349800000	9000500000	7322900000	8.51717e+09	8.23018e+09	0.966305	-3.36947	-0.049449	0.0375192	0.858657	0.780451	Not Regulated	✔️							✖️
791	Signal recognition particle receptor subunit alpha	Signal recognition particle receptor subunit alpha OS=Mus musculus OX=10090 GN=Srpra PE=1 SV=1	Q9DBG7	Srpr	20	97.13	0.73547	0.902822	1.22754	59168000	53211000	56225000	53363000	31583000	65086000	63650000	46725000	52959000	46214000	37177000	61068000	53106000	5.12988e+07	0.965971	-3.40294	-0.0499489	0.0364203	0.894022	0.83825	Not Regulated		✔️						✖️
792	NADH dehydrogenase [ubiquinone] iron-sulfur protein 6, mitochondrial	NADH dehydrogenase [ubiquinone] iron-sulfur protein 6, mitochondrial OS=Mus musculus OX=10090 GN=Ndufs6 PE=1 SV=2;tr|A0A1Y7VM38|A0A1Y7VM38	P52503	Ndufs6	8	218.447	11.0724	20.2547	1.82929	297700000	335980000	244250000	292760000	331640000	191270000	276220000	207570000	287770000	326610000	286370000	251340000	2.82267e+08	2.72647e+08	0.965919	-3.40812	-0.0500263	0.0362502	0.882007	0.81543	Not Regulated	✔️							✖️
793	Acid sphingomyelinase-like phosphodiesterase 3a	Acid sphingomyelinase-like phosphodiesterase 3a OS=Mus musculus OX=10090 GN=Smpdl3a PE=1 SV=2	P70158	Smpdl3a	9	21.1852	0.681583	0.611233	0.896784	52446000	66538000	66091000	57221000	54838000	56620000	54552000	68124000	48378000	47547000	60971000	62023000	58959000	56932500	0.965629	-3.43713	-0.0504596	0.0352975	0.755198	0.639304	Not Regulated					✔️			✖️
794	Ribonuclease T2-B	Ribonuclease T2-B OS=Mus musculus OX=10090 GN=Rnaset2b PE=1 SV=1;tr|A0A338P711|A0A338P711	A0A338P7E3	Rnaset2b	7	98.7062	2.46703	2.61662	1.06063	109720000	150070000	111910000	112350000	98463000	92082000	92982000	93200000	102800000	107470000	124140000	130580000	112432500	1.08529e+08	0.965278	-3.47216	-0.050983	0.0341469	0.833737	0.745838	Not Regulated		✔️	✔️					✖️
795	Superkiller viralicidic activity 2-like (S. cerevisiae)	Superkiller viralicidic activity 2-like (S. cerevisiae) OS=Mus musculus OX=10090 GN=Skiv2l PE=1 SV=1;tr|G3UYT1|G3UYT1	Q6NZR5	Skiv2l	3	0	0.0439942	0.0309003	0.702373	1657300	1217400	1751700	880600	1200900	2643300	2098900	1284420	1609300	1377300	973600	1667700	1.55853e+06	1501870	0.963643	-3.63568	-0.0534291	0.0287694	0.98913	0.986662	Not Regulated					✔️			✖️
796	Cytochrome c1, heme protein, mitochondrial	Cytochrome c1, heme protein, mitochondrial OS=Mus musculus OX=10090 GN=Cyc1 PE=1 SV=1;sp|Q9D0M3-2|CY1	Q9D0M3	Cyc1	12	198.668	4.16918	5.33528	1.2797	946660000	1132200000	847590000	1170200000	1083800000	902780000	1042600000	989550000	1137500000	873130000	1049500000	767360000	1.01387e+09	9.76607e+08	0.963245	-3.67551	-0.0540255	0.0274582	0.773274	0.668703	Not Regulated	✔️					✖️
797	Mitochondrial import inner membrane translocase subunit Tim9	Mitochondrial import inner membrane translocase subunit Tim9 OS=Mus musculus OX=10090 GN=Timm9 PE=1 SV=1;tr|A0A1Y7VIZ6|A0A1Y7VIZ6	Q9WV98	Timm9	6	54.4994	1.29169	2.28907	1.77215	76649000	77767000	57193000	81466000	89743000	40219000	63948000	52719000	65686000	73021000	84134000	67964000	7.05062e+07	67912000	0.963207	-3.67935	-0.0540829	0.027332	0.950926	0.921266	Not Regulated	✔️							✖️
798	Ras-related protein Rap-1b	Ras-related protein Rap-1b OS=Mus musculus OX=10090 GN=Rap1b PE=1 SV=2	Q99JI6	Rap1b	12	45.9535	1.09663	1.62275	1.47976	86228000	71097000	88494000	66189000	98533000	86534000	78288000	63062000	78542000	81577000	86097000	90820000	8.28458e+07	79731000	0.962402	-3.75979	-0.0552884	0.0246819	0.791647	0.692877	Not Regulated					✔️			✖️
799	Vitamin K-dependent gamma-carboxylase	Vitamin K-dependent gamma-carboxylase OS=Mus musculus OX=10090 GN=Ggcx PE=1 SV=1	Q9QYC7	Ggcx	6	27.0603	0.122051	0.168935	1.38413	38477000	31167000	34253000	20847000	27979000	43950000	35232000	52068000	24018000	26040000	23130000	28725000	3.27788e+07	31535500	0.962069	-3.7931	-0.0557877	0.0235842	0.825804	0.735651	Not Regulated		✔️					✖️
800	Peroxisome assembly factor 2	Peroxisome assembly factor 2 OS=Mus musculus OX=10090 GN=Pex6 PE=1 SV=1	Q99LC9	Pex6	21	38.0455	0.504867	0.563578	1.11629	54057000	68457000	74723000	64255000	49096000	82528000	43228000	86512000	45091000	61643000	62030000	79013000	6.55193e+07	62919500	0.96032	-3.96804	-0.0584135	0.0178117	0.779504	0.678698	Not Regulated				✔️				✖️
801	Isoform 2 of Protein canopy homolog 3	Isoform 2 of Protein canopy homolog 3 OS=Mus musculus OX=10090 GN=Cnpy3;sp|Q9DAU1|CNPY3	Q9DAU1	Cnpy3	3	24.7805	0.124075	0.133457	1.07561	10454000	9276000	7965400	701880	6802200	6266400	8636500	3938800	4901800	5751400	5834300	10750000	6910980	6.63547e+06	0.960134	-3.9866	-0.0586924	0.0171986	0.792843	0.694912	Not Regulated		✔️						✖️
802	Peroxisomal membrane protein 11B	Peroxisomal membrane protein 11B OS=Mus musculus OX=10090 GN=Pex11b PE=1 SV=1;sp|Q9Z210|PX11B	E9PXK7	Pex11b	4	27.9954	0.371917	0.40298	1.08352	4751900	5109600	6928300	8115700	3894800	4386700	4007800	1284420	4024100	6366600	8506600	7672300	5.53117e+06	5.3103e+06	0.960069	-3.99307	-0.0587895	0.0169849	0.69992	0.561692	Not Regulated				✔️		✖️
803	Acyl-CoA-binding protein	Acyl-CoA-binding protein OS=Mus musculus OX=10090 GN=Dbi PE=1 SV=2;tr|Q4VWZ5|Q4VWZ5	P31786	Dbi	8	1424.03	5.10022	9.30657	1.82474	792480000	713860000	692640000	959190000	886310000	441240000	534980000	567440000	583390000	861940000	958250000	798460000	747620000	717410000	0.959592	-4.04082	-0.0595073	0.015407	0.866967	0.795576	Not Regulated		✔️						✖️
804	Cytochrome c oxidase assembly factor 6 homolog	Cytochrome c oxidase assembly factor 6 homolog OS=Mus musculus OX=10090 GN=Coa6 PE=1 SV=1	Q8BGD8	Coa6	2	47.0403	0.401387	0.527282	1.31365	3429400	3866400	2856000	4628900	4114900	2303200	3500700	2790100	2920600	4737900	4012800	2369900	3.53313e+06	3.38867e+06	0.959111	-4.08891	-0.0602305	0.0138172	0.850484	0.768248	Not Regulated	✔️							✖️
805	Glutamyl aminopeptidase	Glutamyl aminopeptidase OS=Mus musculus OX=10090 GN=Enpep PE=1 SV=1;tr|F7B9G4|F7B9G4	P16406	Enpep	29	20.5684	0.877783	1.15347	1.31407	167700000	166190000	158500000	181820000	118650000	163320000	127180000	178930000	147330000	138750000	143860000	180570000	1.59363e+08	152770000	0.958627	-4.1373	-0.0609585	0.0122168	0.762679	0.650519	Not Regulated					✔️	✖️
806	Cytochrome b-c1 complex subunit 7	Cytochrome b-c1 complex subunit 7 OS=Mus musculus OX=10090 GN=Uqcrb PE=1 SV=1;sp|Q9D855|QCR7	Q9CQB4	Uqcrb	15	471.594	26.7123	64.6133	2.41886	1094100000	1499400000	1021400000	1369200000	1393800000	835290000	1347100000	888950000	1217900000	1130500000	1254600000	1075600000	1.2022e+09	1.15244e+09	0.958612	-4.13881	-0.0609812	0.0121668	0.863955	0.787962	Not Regulated	✔️							✖️
807	NAD kinase 2, mitochondrial	NAD kinase 2, mitochondrial OS=Mus musculus OX=10090 GN=Nadk2 PE=1 SV=2;tr|Z4YK42|Z4YK42	Q8C5H8	Nadk2	32	105.665	4.31953	5.75598	1.33255	723300000	780470000	613000000	914270000	845700000	458750000	663290000	587860000	710010000	732660000	835010000	626710000	7.22582e+08	692590000	0.958494	-4.15063	-0.0611591	0.0117757	0.89313	0.8363	Not Regulated	✔️							✖️
808	Ras-related C3 botulinum toxin substrate 1	Ras-related C3 botulinum toxin substrate 1 OS=Mus musculus OX=10090 GN=Rac1 PE=1 SV=1;sp|P63001|RAC1	Q3TLP8	Rac1	5	158.183	0.265152	0.424517	1.60103	14721000	19738000	13424000	17467000	18408000	15244000	18491000	1284420	16564000	20428000	21860000	16247000	1.65003e+07	1.58124e+07	0.958308	-4.16919	-0.0614385	0.0111614	0.610054	0.451737	Not Regulated					✔️			✖️
809	Nucleoside diphosphate kinase 3	Nucleoside diphosphate kinase 3 OS=Mus musculus OX=10090 GN=Nme3 PE=1 SV=3	Q9WV85	Nme3	4	29.6197	0.412633	0.807648	1.9573	8393100	9608600	8229500	7591300	7746000	3877000	5454300	1284420	7991300	9921700	10367000	8466000	7574250	7.24745e+06	0.956854	-4.31457	-0.0636289	0.00634608	0.69992	0.561862	Not Regulated	✔️							✖️
810	Transcriptional activator protein Pur-alpha	Transcriptional activator protein Pur-alpha OS=Mus musculus OX=10090 GN=Pura PE=1 SV=1	P42669	Pura	7	14.9273	0.901037	0.97795	1.08536	80809000	60024000	71976000	65506000	56761000	89109000	94937000	71272000	63637000	51284000	55586000	69138000	70697500	6.76423e+07	0.956785	-4.32146	-0.0637328	0.00611773	0.768669	0.65838	Not Regulated					✔️			✖️
811	Clathrin heavy chain 1	Clathrin heavy chain 1 OS=Mus musculus OX=10090 GN=Cltc PE=1 SV=3;tr|Q5SXR6|Q5SXR6	Q68FD5	Cltc	54	94.994	0.736765	0.825105	1.1199	306060000	248000000	291320000	288390000	222280000	327630000	310810000	268070000	270030000	240730000	250400000	270200000	2.80613e+08	2.68373e+08	0.956381	-4.36187	-0.0643422	0.00477789	0.749848	0.631033	Not Regulated					✔️			✖️
812	Signal recognition particle subunit SRP68	Signal recognition particle subunit SRP68 OS=Mus musculus OX=10090 GN=Srp68 PE=1 SV=1;sp|Q8BMA6|SRP68	Q8BMA6	Srp68	16	44.1724	0.740035	0.712408	0.962668	60131000	54851000	65748000	73654000	55432000	77416000	74117000	60967000	52944000	61564000	47580000	73082000	6.45387e+07	61709000	0.956155	-4.38445	-0.0646829	0.00402907	0.747609	0.627749	Not Regulated					✔️			✖️
813	Heat shock protein HSP 90-beta	Heat shock protein HSP 90-beta OS=Mus musculus OX=10090 GN=Hsp90ab1 PE=1 SV=3	P11499	Hsp90ab1	30	669.726	1.45068	1.69128	1.16585	296450000	279770000	355590000	348060000	313710000	295790000	358060000	247180000	286670000	278500000	338360000	296510000	314895000	300880000	0.955493	-4.45069	-0.0656826	0.00183115	0.686865	0.547178	Not Regulated					✔️			✖️
814	Membrane magnesium transporter 1	Membrane magnesium transporter 1 OS=Mus musculus OX=10090 GN=Mmgt1 PE=1 SV=1	Q8K273	Mmgt1	3	14.7924	1.11169	1.3543	1.21823	25581000	29909000	24874000	23957000	25788000	33330000	26044000	36610000	21025000	23567000	23036000	25829000	2.72398e+07	26018500	0.955164	-4.48363	-0.0661801	0.000737559	0.71566	0.585297	Not Regulated		✔️					✖️
815	Alpha-actinin-4	Alpha-actinin-4 OS=Mus musculus OX=10090 GN=Actn4 PE=1 SV=1;tr|A0A1L1SV25|A0A1L1SV25	P57780	Actn4	41	56.084	1.7072	1.9584	1.14714	241960000	207510000	198420000	234280000	206440000	277730000	237280000	181140000	213220000	191710000	221640000	257740000	2.27723e+08	2.17122e+08	0.953445	-4.6555	-0.0687784	-0.00497463	0.712516	0.580059	Not Regulated					✔️			✖️
816	Glycine N-methyltransferase	Glycine N-methyltransferase OS=Mus musculus OX=10090 GN=Gnmt PE=1 SV=3	Q9QXF8	Gnmt	12	0	1.29164	2.05363	1.58994	226040000	178060000	276950000	252090000	246570000	193500000	176990000	234410000	232700000	224330000	220350000	219420000	2.28868e+08	2.18033e+08	0.952658	-4.73416	-0.0699691	-0.00759232	0.762679	0.65087	Not Regulated					✔️			✖️
817	Microsomal glutathione S-transferase 1	Microsomal glutathione S-transferase 1 OS=Mus musculus OX=10090 GN=Mgst1 PE=1 SV=1;sp|Q91VS7|MGST1	E9QJW0	Mgst1	8	4618.68	11.5095	14.2441	1.2376	5104500000	4486500000	5559200000	6541500000	3832500000	5511300000	5924800000	3625000000	5602900000	4709100000	4897000000	4792700000	5.17258e+09	4925250000	0.952184	-4.78162	-0.070688	-0.00917271	0.773107	0.667486	Not Regulated		✔️					✖️
818	Mannosyl-oligosaccharide glucosidase	Mannosyl-oligosaccharide glucosidase OS=Mus musculus OX=10090 GN=Mogs PE=1 SV=1	Q80UM7	Mogs	31	23.258	0.923053	1.26414	1.36952	180230000	186600000	183020000	187340000	168880000	250990000	187930000	179230000	168130000	186370000	143970000	234110000	1.92843e+08	183290000	0.950461	-4.95393	-0.0733012	-0.0149175	0.711328	0.578204	Not Regulated		✔️				✖️
819	Heparan N-sulfatase	Heparan N-sulfatase OS=Mus musculus OX=10090 GN=Sgsh PE=1 SV=1	Q9EQ08	Sgsh	11	0	0.171745	0.274138	1.59619	19343000	23809000	23374000	18497000	25301000	17549000	21022000	19804000	18050000	19306000	22330000	20932000	2.13122e+07	2.02407e+07	0.949724	-5.02764	-0.0744205	-0.0173781	0.723158	0.594136	Not Regulated					✔️			✖️
820	Isoform 6 of A-kinase anchor protein 1, mitochondrial	Isoform 6 of A-kinase anchor protein 1, mitochondrial OS=Mus musculus OX=10090 GN=Akap1;sp|O08715|AKAP1	O08715	Akap1	8	35.1083	0.133556	0.161852	1.21187	14449000	12516000	12735000	18243000	13367000	13258000	14376000	8771600	14330000	14295000	14467000	14065000	1.40947e+07	13384100	0.949586	-5.04139	-0.0746292	-0.0178371	0.714727	0.583196	Not Regulated		✔️						✖️
821	Zinc transporter SLC39A7	Zinc transporter SLC39A7 OS=Mus musculus OX=10090 GN=Slc39a7 PE=1 SV=2	Q31125	Slc39a7	3	50.8924	0.22562	0.372887	1.65272	10423000	8436100	8594000	9987600	9314000	10859000	9253500	4375300	8401900	10054000	8423600	14175000	9.60228e+06	9.11388e+06	0.949137	-5.08629	-0.0753116	-0.0193372	0.659071	0.511469	Not Regulated		✔️					✖️
822	Alpha-N-acetylgalactosaminidase	Alpha-N-acetylgalactosaminidase OS=Mus musculus OX=10090 GN=Naga PE=1 SV=2;tr|Q3UZX5|Q3UZX5	Q9QWR8	Naga	19	16.1146	2.41262	3.32315	1.3774	406950000	509400000	520580000	481020000	400650000	482740000	450670000	413100000	391320000	461610000	414920000	526090000	466890000	4.42952e+08	0.948728	-5.12719	-0.0759334	-0.0207041	0.655359	0.50777	Not Regulated			✔️					✖️
823	Isoform 2 of 5-3 exonuclease PLD4	Isoform 2 of 5-3 exonuclease PLD4 OS=Mus musculus OX=10090 GN=Pld4;sp|Q8BG07|PLD4	Q8BG07	Pld4	8	4.04815	0.211622	0.265467	1.25444	31095000	28831000	33450000	39802000	29642000	22321000	30086000	26369000	27553000	28833000	29174000	33552000	3.08568e+07	2.92612e+07	0.948288	-5.17119	-0.0766027	-0.0221756	0.771653	0.661417	Not Regulated		✔️				✖️
824	Ras-related protein Rab-5C	Ras-related protein Rab-5C OS=Mus musculus OX=10090 GN=Rab5c PE=1 SV=1;sp|P35278|RAB5C	P35278	Rab5c	7	76.3021	0.97076	1.45637	1.50023	77457000	69056000	76467000	72147000	81424000	73095000	76602000	63233000	74266000	68313000	63750000	80145000	74941000	71051500	0.948099	-5.19008	-0.0768901	-0.0228074	0.583859	0.416314	Not Regulated					✔️			✖️
825	Putative phospholipase B-like 2	Putative phospholipase B-like 2 OS=Mus musculus OX=10090 GN=Plbd2 PE=1 SV=2;sp|Q3TCN2-2|PLBL2	Q3TCN2	Plbd2	17	24.2378	1.01888	1.05021	1.03075	207640000	226230000	205540000	166530000	204860000	181880000	184090000	233190000	162600000	185030000	171250000	193200000	198780000	1.88227e+08	0.946909	-5.30905	-0.0787016	-0.0267897	0.641226	0.49202	Not Regulated			✔️					✖️
826	Alpha-enolase	Alpha-enolase OS=Mus musculus OX=10090 GN=Eno1 PE=1 SV=3;tr|Q6PHC1|Q6PHC1	P17182	Eno1	29	341.31	1.52888	1.65058	1.0796	177000000	131610000	228020000	215530000	233540000	84022000	124180000	181380000	155850000	176670000	200700000	174110000	178287000	168815000	0.946872	-5.31278	-0.0787584	-0.0269146	0.983612	0.971954	Not Regulated					✔️			✖️
827	ATP-binding cassette sub-family D member 3	ATP-binding cassette sub-family D member 3 OS=Mus musculus OX=10090 GN=Abcd3 PE=1 SV=2;tr|A0A0G2JDI9|A0A0G2JDI9	P55096	Abcd3	51	253.38	14.834	23.3277	1.57258	2685600000	2962800000	3854100000	3889400000	2636000000	3582300000	3210500000	3109200000	3192400000	2979800000	2921000000	3148900000	3.26837e+09	3.09363e+09	0.946538	-5.3462	-0.0792676	-0.0280341	0.745524	0.624138	Not Regulated				✔️			✖️
828	NADH dehydrogenase [ubiquinone] 1 alpha subcomplex subunit 8	NADH dehydrogenase [ubiquinone] 1 alpha subcomplex subunit 8 OS=Mus musculus OX=10090 GN=Ndufa8 PE=1 SV=3	Q9DCJ5	Ndufa8	9	147.869	6.80768	8.10322	1.1903	369880000	476190000	352450000	384890000	444800000	291720000	365150000	301350000	451130000	404170000	347260000	325510000	386655000	3.65762e+08	0.945964	-5.40361	-0.080143	-0.0299585	0.729425	0.604095	Not Regulated	✔️							✖️
829	Signal peptidase complex catalytic subunit SEC11	Signal peptidase complex catalytic subunit SEC11 OS=Mus musculus OX=10090 GN=Sec11a PE=1 SV=1;tr|D3Z569|D3Z569	D3YWT0	Sec11a	8	51.385	0.588765	0.69673	1.18338	68648000	72997000	76464000	63170000	61308000	91647000	80719000	70724000	65238000	58426000	55893000	79700000	7.23723e+07	68450000	0.945803	-5.41966	-0.0803877	-0.0304966	0.696135	0.5563	Not Regulated		✔️				✖️
830	Ectonucleoside triphosphate diphosphohydrolase 5	Ectonucleoside triphosphate diphosphohydrolase 5 OS=Mus musculus OX=10090 GN=Entpd5 PE=1 SV=1;sp|Q9WUZ9|ENTP5	Q3TQC7	Entpd5	14	88.495	1.33099	1.25322	0.941573	212090000	169420000	219460000	233320000	185900000	259380000	220690000	203750000	179090000	201890000	188150000	216500000	2.13262e+08	2.01678e+08	0.945685	-5.43151	-0.0805686	-0.0308941	0.69992	0.561945	Not Regulated		✔️						✖️
831	Deoxyribonuclease II	Deoxyribonuclease II OS=Mus musculus OX=10090 GN=Dnase2a PE=1 SV=1	D3Z512	Dnase2a	7	18.1571	0.302308	0.310475	1.02701	10444000	14228000	16158000	19515000	18424000	12433000	13515000	16450000	14554000	11834000	12644000	17198000	1.52003e+07	1.43658e+07	0.9451	-5.49001	-0.0814613	-0.0328566	0.810689	0.718646	Not Regulated					✔️			✖️
832	Alpha-galactosidase A	Alpha-galactosidase A OS=Mus musculus OX=10090 GN=Gla PE=1 SV=1;tr|Q8BGZ6|Q8BGZ6	P51569	Gla	8	1.87585	0.308567	0.244108	0.791104	14127000	18721000	14495000	14130000	17685000	11336000	13200000	14426000	13075000	14980000	15056000	14733000	1.50823e+07	14245000	0.944483	-5.55175	-0.082404	-0.0349292	0.732724	0.610862	Not Regulated			✔️					✖️
833	Nodal modulator 1	Nodal modulator 1 OS=Mus musculus OX=10090 GN=Nomo1 PE=1 SV=1	Q6GQT9	Nomo1	34	18.7309	0.799638	0.900228	1.12579	148980000	128720000	154480000	172110000	110080000	165950000	154010000	136530000	124910000	130150000	113610000	172040000	146720000	1.38542e+08	0.944259	-5.57411	-0.0827456	-0.0356801	0.712068	0.57925	Not Regulated		✔️				✖️
834	Phospholipase B-like	Phospholipase B-like OS=Mus musculus OX=10090 GN=Plbd1 PE=1 SV=1;sp|Q8VCI0|PLBL1	A0A0R4J0B2	Plbd1	22	27.481	0.665807	0.816615	1.2265	168470000	183760000	185860000	187770000	209380000	155460000	168390000	165710000	162430000	170480000	172940000	189450000	1.81783e+08	1.71567e+08	0.943798	-5.62024	-0.0834507	-0.0372301	0.587624	0.426065	Not Regulated			✔️					✖️
835	Leucine-rich repeat-containing protein 59	Leucine-rich repeat-containing protein 59 OS=Mus musculus OX=10090 GN=Lrrc59 PE=1 SV=1	Q922Q8	Lrrc59	14	67.1092	2.06033	2.61005	1.26681	291440000	311230000	335910000	348800000	286350000	383660000	341990000	342600000	284290000	277580000	257160000	343560000	3.26232e+08	3.07863e+08	0.943695	-5.63046	-0.0836068	-0.0375733	0.628346	0.477041	Not Regulated		✔️				✖️
836	Carboxylic ester hydrolase	Carboxylic ester hydrolase OS=Mus musculus OX=10090 GN=Ces2g PE=1 SV=1	E9PV38	Ces2g	12	10.0907	0.939773	1.08493	1.15446	93725000	67933000	85503000	86782000	88679000	106610000	92739000	95408000	82640000	76999000	65309000	86266000	8.82053e+07	8.32268e+07	0.943558	-5.64422	-0.0838171	-0.0380358	0.67989	0.538564	Not Regulated					✔️			✖️
837	UDP-glucuronosyltransferase 1A9	UDP-glucuronosyltransferase 1A9 OS=Mus musculus OX=10090 GN=Ugt1a9 PE=1 SV=3	Q62452	Ugt1a9	9	57.0041	3.30793	3.61928	1.09412	99353000	72115000	80717000	100590000	76362000	117980000	117570000	126170000	53797000	64094000	56215000	98383000	9.11862e+07	8.60382e+07	0.943544	-5.64559	-0.0838382	-0.0380821	0.683045	0.543283	Not Regulated		✔️				✖️
838	Complement component 1 Q subcomponent-binding protein, mitochondrial	Complement component 1 Q subcomponent-binding protein, mitochondrial OS=Mus musculus OX=10090 GN=C1qbp PE=1 SV=1;sp|O35658|C1QBP	Q8R5L1	C1qbp	9	97.7565	1.44672	1.8778	1.29798	270670000	359100000	279350000	371610000	350550000	208360000	310060000	340510000	313000000	299630000	272780000	198470000	3.06607e+08	289075000	0.94282	-5.71797	-0.0849452	-0.0405157	0.772197	0.664469	Not Regulated	✔️							✖️
839	[Pyruvate dehydrogenase (acetyl-transferring)] kinase isozyme 2, mitochondrial	[Pyruvate dehydrogenase (acetyl-transferring)] kinase isozyme 2, mitochondrial OS=Mus musculus OX=10090 GN=Pdk2 PE=1 SV=2	Q9JK42	Pdk2	8	63.1266	0.264803	0.478352	1.80644	19825000	20939000	21635000	28976000	17206000	22037000	22789000	13502000	21191000	21417000	25165000	19029000	2.17697e+07	20515500	0.942389	-5.76107	-0.085605	-0.0419662	0.711328	0.577473	Not Regulated	✔️							✖️
840	Cathepsin D	Cathepsin D OS=Mus musculus OX=10090 GN=Ctsd PE=1 SV=1;tr|F6Y6L6|F6Y6L6	P18242	Ctsd	20	159.562	6.20268	6.90755	1.11364	2994100000	3613600000	3359100000	3186100000	3576500000	2990700000	3105300000	3481900000	2619100000	3047600000	3039200000	3279200000	3.28668e+09	3.09538e+09	0.941795	-5.82046	-0.0865144	-0.0439654	0.568947	0.397872	Not Regulated			✔️					✖️
841	H-2 class I histocompatibility antigen, Q10 alpha chain	H-2 class I histocompatibility antigen, Q10 alpha chain OS=Mus musculus OX=10090 GN=H2-Q10 PE=1 SV=3	P01898	H2-Q10	12	1001.59	1.40571	1.36204	0.968938	66958000	60940000	50280000	53135000	59543000	59871000	57752000	72900000	52428000	46484000	46459000	54235000	58454500	55043000	0.941638	-5.83616	-0.086755	-0.0444943	0.614235	0.456734	Not Regulated					✔️	✖️
842	SEC14-like protein 2	SEC14-like protein 2 OS=Mus musculus OX=10090 GN=Sec14l2 PE=1 SV=1	Q99J08	Sec14l2	14	384.982	0.100659	0.144426	1.4348	15266000	10128000	18185000	18995000	10822000	11979000	7735500	11838000	12780000	13821000	15087000	19045000	1.42292e+07	1.33844e+07	0.940633	-5.93675	-0.0882969	-0.0478841	0.779504	0.677909	Not Regulated					✔️			✖️
843	Prolactin regulatory element-binding protein	Prolactin regulatory element-binding protein OS=Mus musculus OX=10090 GN=Preb PE=1 SV=1;sp|Q9WUQ2|PREB	Q9WUQ2	Preb	11	152.451	0.756765	1.07719	1.42342	48695000	48238000	47357000	53929000	42023000	61181000	51145000	35178000	48207000	50214000	42352000	56234000	5.02372e+07	4.72217e+07	0.939975	-6.00253	-0.0893061	-0.0501028	0.638184	0.487842	Not Regulated		✔️				✖️
844	Ras-related protein Rab-14	Ras-related protein Rab-14 OS=Mus musculus OX=10090 GN=Rab14 PE=1 SV=3;tr|Q50HX3|Q50HX3	Q91V41	Rab14	17	122.364	1.28846	1.20428	0.934666	66262000	76491000	88289000	77660000	85091000	81875000	72904000	71939000	71905000	79350000	71855000	78974000	79278000	7.44878e+07	0.939578	-6.04224	-0.0899158	-0.051443	0.558639	0.386831	Not Regulated					✔️			✖️
845	Spectrin alpha chain, non-erythrocytic 1	Spectrin alpha chain, non-erythrocytic 1 OS=Mus musculus OX=10090 GN=Sptan1 PE=1 SV=1;tr|A3KGU7|A3KGU7	P16546	Sptan1	67	15.4351	0.243312	0.247642	1.0178	97194000	76671000	67251000	82743000	78287000	85824000	89669000	58532000	74099000	65586000	84368000	86160000	8.13283e+07	7.64023e+07	0.939431	-6.05693	-0.0901414	-0.0519389	0.62803	0.476409	Not Regulated					✔️			✖️
846	Dolichyl-diphosphooligosaccharide--protein glycosyltransferase subunit DAD1	Dolichyl-diphosphooligosaccharide--protein glycosyltransferase subunit DAD1 OS=Mus musculus OX=10090 GN=Dad1 PE=1 SV=3	P61804	Dad1	3	112.129	1.14196	1.67875	1.47006	167610000	177110000	174680000	194040000	130860000	161340000	184370000	142060000	151200000	155590000	123400000	187140000	1.67607e+08	1.57293e+08	0.938467	-6.1533	-0.091622	-0.055194	0.62935	0.479374	Not Regulated		✔️					✖️
847	Dolichyl-diphosphooligosaccharide--protein glycotransferase	Dolichyl-diphosphooligosaccharide--protein glycotransferase OS=Mus musculus OX=10090 GN=Stt3b PE=1 SV=1;sp|Q3TDQ1|STT3B	A0A0R4J0D3	Stt3b	11	41.2857	0.173352	0.23533	1.35753	37577000	34950000	33958000	43622000	22690000	50243000	41005000	35468000	39726000	29979000	28443000	34644000	3.71733e+07	34877500	0.93824	-6.17602	-0.0919714	-0.0559622	0.822115	0.730461	Not Regulated		✔️					✖️
848	Heme-binding protein 1	Heme-binding protein 1 OS=Mus musculus OX=10090 GN=Hebp1 PE=1 SV=1;sp|Q9R257|HEBP1	A0A140T8J4	Hebp1	13	203.237	1.79928	2.55245	1.41859	182910000	190440000	152890000	172310000	200620000	113080000	132360000	129330000	166870000	195990000	188840000	135770000	1.68708e+08	1.58193e+08	0.937673	-6.23265	-0.0928424	-0.057877	0.726491	0.599154	Not Regulated	✔️							✖️
849	Methylglutaconyl-CoA hydratase, mitochondrial	Methylglutaconyl-CoA hydratase, mitochondrial OS=Mus musculus OX=10090 GN=Auh PE=1 SV=1;sp|Q9JLZ3|AUHM	A0A0R4J023	Auh	13	0	1.46864	2.35453	1.60321	200640000	209660000	185740000	234820000	224780000	160050000	188060000	159520000	223000000	224020000	191470000	152790000	202615000	189810000	0.936801	-6.31987	-0.094185	-0.0608284	0.62935	0.478864	Not Regulated	✔️							✖️
850	UDP-glucuronosyltransferase 1A1	UDP-glucuronosyltransferase 1A1 OS=Mus musculus OX=10090 GN=Ugt1a1 PE=1 SV=2	Q63886	Ugt1a1	26	290.233	7.18013	8.72668	1.21539	2724300000	2559800000	2751400000	3138000000	2304900000	3612800000	2907100000	3017000000	2722900000	2540900000	2030500000	2790500000	2.84853e+09	2668150000	0.936675	-6.3325	-0.0943795	-0.0612561	0.660189	0.512748	Not Regulated		✔️				✖️
851	Aspartyl/asparaginyl beta-hydroxylase	Aspartyl/asparaginyl beta-hydroxylase OS=Mus musculus OX=10090 GN=Asph PE=1 SV=1;tr|A2AL85|A2AL85	Q8CBM2	Asph	19	12.5957	0.31535	0.333278	1.05685	50497000	43637000	30111000	52241000	32796000	61477000	44184000	49771000	38857000	39619000	29538000	51512000	45126500	4.22468e+07	0.936187	-6.38132	-0.0951317	-0.0629097	0.808339	0.715554	Not Regulated		✔️				✖️
852	Delta(14)-sterol reductase TM7SF2	Delta(14)-sterol reductase TM7SF2 OS=Mus musculus OX=10090 GN=Tm7sf2 PE=1 SV=2;tr|E9Q4M8|E9Q4M8	E9Q4M8	Tm7sf2	5	82.7339	0.203467	0.215077	1.05706	31790000	22656000	34518000	41494000	27863000	35906000	36464000	23911000	25245000	29385000	33630000	33071000	3.23712e+07	3.02843e+07	0.935534	-6.44658	-0.0961377	-0.0651213	0.726491	0.599593	Not Regulated		✔️					✖️
853	Very-long-chain (3R)-3-hydroxyacyl-CoA dehydratase 3	Very-long-chain (3R)-3-hydroxyacyl-CoA dehydratase 3 OS=Mus musculus OX=10090 GN=Hacd3 PE=1 SV=2	Q8K2C9	Hacd3	10	85.9851	0.493467	0.496327	1.0058	113450000	95126000	136210000	72797000	105190000	162980000	114810000	160880000	100870000	96779000	71189000	96951000	1.14292e+08	1.06913e+08	0.935437	-6.45626	-0.096287	-0.0654495	0.777866	0.674992	Not Regulated		✔️					✖️
854	Sterol-4-alpha-carboxylate 3-dehydrogenase, decarboxylating	Sterol-4-alpha-carboxylate 3-dehydrogenase, decarboxylating OS=Mus musculus OX=10090 GN=Nsdhl PE=1 SV=1	Q9R1J0	Nsdhl	15	28.9548	0.556728	0.67551	1.21336	50197000	33999000	41159000	36107000	31784000	52500000	54890000	52479000	31355000	31696000	28737000	30407000	4.09577e+07	3.82607e+07	0.934152	-6.58485	-0.0982715	-0.0698123	0.68629	0.546292	Not Regulated		✔️				✖️
855	Cofilin-1	Cofilin-1 OS=Mus musculus OX=10090 GN=Cfl1 PE=1 SV=3;tr|F8WGL3|F8WGL3	F8WGL3	Cfl1	7	198.32	0.851385	1.09739	1.28895	125340000	115430000	110480000	117010000	113180000	100470000	110920000	102220000	114220000	97078000	114970000	97507000	1.13652e+08	106152500	0.934016	-6.59838	-0.0984805	-0.0702717	0.483392	0.309094	Not Regulated					✔️			✖️
856	Endoplasmic reticulum resident protein 29	Endoplasmic reticulum resident protein 29 OS=Mus musculus OX=10090 GN=Erp29 PE=1 SV=2	P57759	Erp29	12	0	0.752585	0.841397	1.11801	60770000	68906000	53650000	55652000	70173000	67416000	71227000	49900000	65178000	49212000	57845000	58163000	6.27612e+07	58587500	0.933499	-6.65008	-0.0992793	-0.0720278	0.581141	0.412563	Not Regulated		✔️						✖️
857	Sarcoplasmic/endoplasmic reticulum calcium ATPase 2	Sarcoplasmic/endoplasmic reticulum calcium ATPase 2 OS=Mus musculus OX=10090 GN=Atp2a2 PE=1 SV=2;sp|O55143-2|AT2A2	O55143	Atp2a2	34	0	1.17256	1.3538	1.15457	219090000	212830000	239980000	255430000	200940000	316350000	249350000	239090000	200750000	209260000	207300000	239390000	240770000	224190000	0.931138	-6.88624	-0.102934	-0.0800617	0.627424	0.475167	Not Regulated		✔️					✖️
858	Sarcosine dehydrogenase, mitochondrial	Sarcosine dehydrogenase, mitochondrial OS=Mus musculus OX=10090 GN=Sardh PE=1 SV=1	Q99LB7	Sardh	57	199.833	13.1825	17.5173	1.32883	7760900000	8320600000	6876700000	10307000000	7992400000	5758600000	6064000000	7057500000	7824900000	8168000000	8407100000	6236000000	7.83603e+09	7.29292e+09	0.93069	-6.93102	-0.103628	-0.0815872	0.680189	0.539726	Not Regulated	✔️							✖️
859	Golgi SNAP receptor complex member 2	Golgi SNAP receptor complex member 2 OS=Mus musculus OX=10090 GN=Gosr2 PE=1 SV=1;sp|O35166|GOSR2	A2A9I0	Gosr2	2	51.2712	0.443907	0.432435	0.974157	1887100	2159500	1234500	1463500	1765600	2482200	1850500	2243300	1480500	1544800	1208900	1902100	1.83207e+06	1.70502e+06	0.930652	-6.93479	-0.103686	-0.0817158	0.751306	0.633197	Not Regulated		✔️				✖️
860	Haloacid dehalogenase-like hydrolase domain-containing protein 3	Haloacid dehalogenase-like hydrolase domain-containing protein 3 OS=Mus musculus OX=10090 GN=Hdhd3 PE=1 SV=1	Q9CYW4	Hdhd3	14	32.8984	4.19502	6.041	1.44004	286220000	355280000	273010000	333480000	326950000	214150000	284120000	297180000	271470000	276240000	309740000	224870000	2.98182e+08	277270000	0.929869	-7.01306	-0.1049	-0.0843844	0.655359	0.50753	Not Regulated	✔️							✖️
861	17beta-hydroxysteroid dehydrogenase type 10/short chain L-3-hydroxyacyl-CoA dehydrogenase	17beta-hydroxysteroid dehydrogenase type 10/short chain L-3-hydroxyacyl-CoA dehydrogenase OS=Mus musculus OX=10090 GN=Hsd17b10 PE=1 SV=1;tr|A2AFQ2|A2AFQ2	Q99N15	Hsd17b10	23	245.343	71.2087	90.8667	1.27606	2889600000	2708200000	2789500000	3683100000	2657700000	2471600000	2301700000	3003500000	2724100000	3013000000	2756000000	2190100000	2.86662e+09	2.66473e+09	0.929574	-7.04256	-0.105358	-0.0853908	0.587435	0.423261	Not Regulated	✔️							✖️
862	ATP-dependent Clp protease proteolytic subunit, mitochondrial	ATP-dependent Clp protease proteolytic subunit, mitochondrial OS=Mus musculus OX=10090 GN=Clpp PE=1 SV=1	O88696	Clpp	9	64.3625	1.14007	2.23433	1.95983	172650000	189950000	159750000	229200000	175690000	145350000	170750000	156590000	170680000	179170000	176770000	142730000	178765000	166115000	0.929237	-7.07633	-0.105882	-0.0865431	0.602089	0.44202	Not Regulated	✔️							✖️
863	UPF0598 protein C8orf82 homolog	UPF0598 protein C8orf82 homolog OS=Mus musculus OX=10090 PE=1 SV=1	Q8VE95	Q8VE95	6	25.2256	0.758852	1.35668	1.7878	39455000	44361000	30950000	46082000	36812000	26472000	32374000	23746000	35203000	40491000	43433000	32991000	3.73553e+07	3.47063e+07	0.929086	-7.09136	-0.106115	-0.087056	0.69775	0.558897	Not Regulated	✔️							✖️
864	Zinc finger CCCH-type antiviral protein 1	Zinc finger CCCH-type antiviral protein 1 OS=Mus musculus OX=10090 GN=Zc3hav1 PE=1 SV=1;sp|Q3UPF5|ZCCHV	Q3UPF5	Zc3hav1	3	23.7211	0.0583967	0.0716063	1.22621	4621800	839980	5281600	4309800	795463	6313700	5112500	3370800	3376300	3020800	2455300	3239300	3.69372e+06	3.42917e+06	0.928377	-7.16234	-0.107218	-0.0894802	0.731945	0.60729	Not Regulated					✔️			✖️
865	3-hydroxyanthranilate 3,4-dioxygenase	3-hydroxyanthranilate 3,4-dioxygenase OS=Mus musculus OX=10090 GN=Haao PE=1 SV=1	Q78JT3	Haao	16	400.807	0.986853	1.64924	1.67121	84639000	79059000	108140000	106410000	105670000	62964000	67604000	80217000	92091000	86248000	92978000	88506000	91147000	8.46073e+07	0.928251	-7.17486	-0.107412	-0.0899077	0.701713	0.566448	Not Regulated					✔️			✖️
866	Palmitoyl-protein thioesterase 1	Palmitoyl-protein thioesterase 1 OS=Mus musculus OX=10090 GN=Ppt1 PE=1 SV=2	O88531	Ppt1	12	11.1143	3.1065	3.3833	1.0891	374280000	398380000	415420000	418810000	450220000	344670000	370910000	340920000	367950000	351840000	379330000	418190000	4.00297e+08	3.71523e+08	0.92812	-7.188	-0.107617	-0.0903569	0.471223	0.296903	Not Regulated			✔️					✖️
867	Translationally-controlled tumor protein	Translationally-controlled tumor protein OS=Mus musculus OX=10090 GN=Tpt1 PE=1 SV=1	P63028	Tpt1	4	1957.58	1.09232	1.88493	1.72562	59235000	72147000	59981000	49562000	55887000	63293000	78163000	76342000	36422000	55072000	36246000	51974000	60017500	5.57032e+07	0.928115	-7.18846	-0.107624	-0.0903725	0.591159	0.431845	Not Regulated					✔️			✖️
868	Ferritin	Ferritin OS=Mus musculus OX=10090 GN=Ftl1 PE=1 SV=1;tr|A0A1B0GR60|A0A1B0GR60	Q9CPX4	Ftl1	13	8264.45	9.00045	13.4261	1.49171	375990000	721340000	442800000	498890000	513290000	489140000	423560000	398850000	387060000	550020000	435250000	627520000	5.06908e+08	4.70377e+08	0.927932	-7.20676	-0.107908	-0.090998	0.696363	0.557351	Not Regulated					✔️			✖️
869	60S ribosomal protein L23	60S ribosomal protein L23 OS=Mus musculus OX=10090 GN=Rpl23 PE=1 SV=1	P62830	Rpl23	12	476.333	5.13772	6.8683	1.33684	428300000	423740000	460690000	347050000	381140000	629220000	544530000	551970000	347380000	358610000	228920000	445650000	4.45023e+08	4.12843e+08	0.927689	-7.23108	-0.108287	-0.0918294	0.668413	0.522054	Not Regulated					✔️			✖️
870	All-trans-retinol 13,14-reductase	All-trans-retinol 13,14-reductase OS=Mus musculus OX=10090 GN=Retsat PE=1 SV=3;tr|H3BJ51|H3BJ51	Q64FW2	Retsat	25	337.668	2.42057	3.07022	1.26839	268240000	268990000	349350000	466680000	317560000	389500000	365560000	264330000	283580000	329740000	298450000	369070000	3.43387e+08	318455000	0.927395	-7.26052	-0.108744	-0.0928361	0.70117	0.564697	Not Regulated		✔️						✖️
871	7-dehydrocholesterol reductase	7-dehydrocholesterol reductase OS=Mus musculus OX=10090 GN=Dhcr7 PE=1 SV=1;tr|A0A140LIT2|A0A140LIT2	O88455	Dhcr7	4	27.7021	0.210588	0.18916	0.898243	59604000	48299000	68594000	69457000	46338000	80169000	82572000	45312000	58811000	47993000	45398000	65109000	6.20768e+07	57532500	0.926795	-7.3205	-0.109678	-0.0948879	0.67989	0.538653	Not Regulated		✔️					✖️
872	Protein FAM210A	Protein FAM210A OS=Mus musculus OX=10090 GN=Fam210a PE=1 SV=1	Q8BGY7	Fam210a	5	23.5053	0.216018	0.225278	1.04287	10023000	11138000	5609300	10400000	8272400	3075900	7617900	4728100	7760500	8796800	9410700	6649200	8.08643e+06	7.49387e+06	0.926721	-7.32791	-0.109793	-0.0951416	0.969979	0.953798	Not Regulated	✔️					✖️
873	Epididymis-specific alpha-mannosidase	Epididymis-specific alpha-mannosidase OS=Mus musculus OX=10090 GN=Man2b2 PE=1 SV=2	O54782	Man2b2	21	12.2838	0.539618	0.695803	1.28944	127930000	144930000	138280000	139680000	126180000	103180000	119990000	106020000	107940000	122200000	136970000	129700000	130030000	120470000	0.926479	-7.35215	-0.110171	-0.0959712	0.527621	0.35482	Not Regulated					✔️			✖️
874	Prostaglandin reductase-3	Prostaglandin reductase-3 OS=Mus musculus OX=10090 GN=Zadh2 PE=1 SV=1;tr|A0A494BB38|A0A494BB38	Q8BGC4	Zadh2	16	49.1251	1.16135	1.6986	1.46261	395210000	442120000	428820000	573800000	358690000	396650000	373270000	394530000	434370000	381800000	417880000	401780000	4.32548e+08	400605000	0.926151	-7.38492	-0.110681	-0.0970931	0.587624	0.42633	Not Regulated	✔️			✔️				✖️
875	Peptidyl-prolyl cis-trans isomerase FKBP3	Peptidyl-prolyl cis-trans isomerase FKBP3 OS=Mus musculus OX=10090 GN=Fkbp3 PE=1 SV=2;tr|A0A1Y7VLK0|A0A1Y7VLK0	Q62446	Fkbp3	15	0	1.29642	1.87366	1.44525	94064000	85516000	75734000	90062000	81083000	90751000	105070000	60153000	81168000	67256000	68474000	96501000	8.62017e+07	7.97703e+07	0.925392	-7.4608	-0.111863	-0.0996928	0.531123	0.359163	Not Regulated					✔️			✖️
876	Endoplasmic reticulum aminopeptidase 1	Endoplasmic reticulum aminopeptidase 1 OS=Mus musculus OX=10090 GN=Erap1 PE=1 SV=2	Q9EQH2	Erap1	20	24.6797	0.33107	0.364232	1.10017	103380000	79808000	113040000	88621000	98848000	137500000	95090000	131530000	87913000	93385000	76405000	90487000	1.03533e+08	9.58017e+07	0.925326	-7.46736	-0.111966	-0.0999176	0.642594	0.494673	Not Regulated		✔️				✖️
877	Stress-induced-phosphoprotein 1	Stress-induced-phosphoprotein 1 OS=Mus musculus OX=10090 GN=Stip1 PE=1 SV=1	Q60864	Stip1	10	88.029	0.181473	0.179567	0.989495	10683000	13395000	16224000	11126000	15380000	14613000	16112000	12696000	12236000	10176000	13491000	10605000	1.35702e+07	1.25527e+07	0.925019	-7.49807	-0.112445	-0.10097	0.616801	0.460494	Not Regulated					✔️			✖️
878	Ras-related protein Rab-1B	Ras-related protein Rab-1B OS=Mus musculus OX=10090 GN=Rab1b PE=1 SV=1;tr|A0A494BA38|A0A494BA38	Q9D1G1	Rab1b	6	104.4	1.70098	1.61517	0.949552	67585000	34457000	50794000	24991000	83953000	60688000	56408000	70697000	40157000	40453000	39978000	50515000	5.37447e+07	4.97013e+07	0.924768	-7.52323	-0.112837	-0.101833	0.940772	0.904972	Not Regulated					✔️			✖️
879	Aldo-keto reductase family 1 member A1	Aldo-keto reductase family 1 member A1 OS=Mus musculus OX=10090 GN=Akr1a1 PE=1 SV=3;tr|B1AXW3|B1AXW3	Q9JII6	Akr1a1	17	424.107	0.831092	1.01893	1.22602	129540000	120940000	130730000	158330000	144070000	90774000	105820000	118070000	122540000	124380000	121610000	122820000	129064000	1.19207e+08	0.923624	-7.63755	-0.114622	-0.105757	0.625469	0.470002	Not Regulated					✔️			✖️
880	CDGSH iron-sulfur domain-containing protein 1	CDGSH iron-sulfur domain-containing protein 1 OS=Mus musculus OX=10090 GN=Cisd1 PE=1 SV=1	Q91WS0	Cisd1	11	134.162	14.4455	25.7037	1.77935	853630000	866950000	771210000	1090900000	804660000	738320000	793340000	600840000	911620000	894890000	853430000	674400000	8.54278e+08	7.88087e+08	0.922517	-7.74826	-0.116352	-0.10956	0.564309	0.393221	Not Regulated	✔️					✖️
881	Elongation factor 1-gamma	Elongation factor 1-gamma OS=Mus musculus OX=10090 GN=Eef1g PE=1 SV=3	Q9D8N0	Eef1g	13	151.139	0.634867	0.842818	1.32755	93727000	81272000	80310000	85117000	74182000	88444000	99630000	51235000	77402000	66964000	73075000	95319000	83842000	7.72708e+07	0.921624	-7.83756	-0.117749	-0.112632	0.528132	0.355822	Not Regulated					✔️			✖️
882	Isoform 2 of Alpha-aminoadipic semialdehyde dehydrogenase	Isoform 2 of Alpha-aminoadipic semialdehyde dehydrogenase OS=Mus musculus OX=10090 GN=Aldh7a1;sp|Q9DBF1|AL7A1	Q9DBF1	Aldh7a1	35	293.558	12.1437	14.4877	1.19302	3630300000	3820400000	3026700000	4505100000	4889000000	2172400000	3069800000	3121700000	3649800000	3668200000	3791500000	3004700000	3.67398e+09	3.38428e+09	0.921148	-7.88517	-0.118495	-0.114271	0.779615	0.679428	Not Regulated	✔️							✖️
883	Succinate dehydrogenase [ubiquinone] cytochrome b small subunit, mitochondrial	Succinate dehydrogenase [ubiquinone] cytochrome b small subunit, mitochondrial OS=Mus musculus OX=10090 GN=Sdhd PE=1 SV=2	Q9CXV1	Sdhd	3	288.371	0	0	0	39391000	43444000	25791000	54119000	36841000	33370000	45015000	32072000	61249000	30898000	25098000	20177000	38826000	35751500	0.920813	-7.91866	-0.119019	-0.115424	0.647347	0.498736	Not Regulated	✔️						✖️
884	Adenylate kinase 2, mitochondrial	Adenylate kinase 2, mitochondrial OS=Mus musculus OX=10090 GN=Ak2 PE=1 SV=5;sp|Q9WTP6-2|KAD2	Q9WTP6	Ak2	22	181.498	67.153	83.0462	1.23667	1713600000	2012700000	1615500000	2357400000	1988900000	1341000000	1399600000	1439300000	1647300000	2070400000	2169500000	1418600000	1.83818e+09	1.69078e+09	0.919812	-8.01879	-0.120589	-0.118875	0.62781	0.475851	Not Regulated	✔️							✖️
885	Mitochondrial fission 1 protein	Mitochondrial fission 1 protein OS=Mus musculus OX=10090 GN=Fis1 PE=1 SV=1;tr|G3X9U9|G3X9U9	Q9CQ92	Fis1	9	94.09	1.60942	1.4474	0.899331	47782000	64535000	63822000	74714000	61621000	62759000	52615000	51890000	53335000	55621000	62421000	69159000	6.25388e+07	5.75068e+07	0.919538	-8.0462	-0.121019	-0.11982	0.531009	0.358754	Not Regulated	✔️			✔️		✖️
886	Protein FAM136A	Protein FAM136A OS=Mus musculus OX=10090 GN=Fam136a PE=1 SV=1;tr|A0A0N4SWI4|A0A0N4SWI4	Q9CR98	Fam136a	6	57.2915	0.999263	1.86435	1.86572	87756000	83632000	72732000	83356000	109520000	37716000	66323000	63421000	83134000	79583000	82635000	61238000	7.91187e+07	7.27223e+07	0.919155	-8.08448	-0.12162	-0.121141	0.855491	0.774905	Not Regulated	✔️							✖️
887	Bifunctional coenzyme A synthase	Bifunctional coenzyme A synthase OS=Mus musculus OX=10090 GN=Coasy PE=1 SV=2	Q9DBL7	Coasy	13	70.2916	0.79208	0.915567	1.1559	119740000	130000000	118720000	148630000	108530000	101020000	105710000	128610000	106550000	110200000	119920000	96761000	1.21107e+08	1.11292e+08	0.918957	-8.10429	-0.121931	-0.121824	0.505905	0.333273	Not Regulated	✔️							✖️
888	Signal recognition particle 9 kDa protein	Signal recognition particle 9 kDa protein OS=Mus musculus OX=10090 GN=Srp9 PE=1 SV=2;tr|D3YZX8|D3YZX8	P49962	Srp9	3	85.8045	0.0693383	0.202012	2.91342	14020000	839980	9052700	14105000	16620000	10594000	9825400	7148700	8292000	13601000	8632400	12412000	1.08719e+07	9985250	0.918442	-8.15582	-0.12274	-0.123603	0.766524	0.655537	Not Regulated					✔️			✖️
889	NADP-dependent malic enzyme	NADP-dependent malic enzyme OS=Mus musculus OX=10090 GN=Me1 PE=1 SV=2;tr|Q3TQP6|Q3TQP6	P06801	Me1	33	145.015	3.75305	3.77125	1.00485	482600000	289020000	379980000	460520000	445210000	358820000	242500000	650180000	392630000	323600000	302370000	306670000	4.02692e+08	3.69658e+08	0.917969	-8.20313	-0.123483	-0.125238	0.590426	0.430941	Not Regulated					✔️			✖️
890	Eukaryotic translation initiation factor 3 subunit C	Eukaryotic translation initiation factor 3 subunit C OS=Mus musculus OX=10090 GN=Eif3c PE=1 SV=1	Q8R1B4	Eif3c	7	56.0544	0.0717447	0.0617117	0.860157	7474100	5083300	12367000	6315900	4802800	19559000	15223000	8924500	5813200	2732100	4016900	14330000	9.26702e+06	8.50662e+06	0.917946	-8.20545	-0.12352	-0.125318	0.786608	0.687975	Not Regulated					✔️			✖️
891	Ragulator complex protein LAMTOR5	Ragulator complex protein LAMTOR5 OS=Mus musculus OX=10090 GN=Lamtor5 PE=1 SV=1;tr|G3UW70|G3UW70	Q9D1L9	Lamtor5	6	56.0353	1.33343	1.27612	0.957018	26562000	37562000	31425000	30699000	33467000	18539000	28437000	20430000	25869000	29351000	32881000	26637000	29709000	27267500	0.91782	-8.21805	-0.123718	-0.125753	0.694389	0.554039	Not Regulated			✔️					✖️
892	Sepiapterin reductase	Sepiapterin reductase OS=Mus musculus OX=10090 GN=Spr PE=1 SV=1;tr|G3UXX3|G3UXX3	Q91XH5	Spr	10	0	1.12449	1.44185	1.28223	46039000	47546000	54133000	64616000	59689000	40798000	43029000	49030000	49684000	49087000	57697000	38527000	5.21368e+07	4.78423e+07	0.91763	-8.23698	-0.124015	-0.126407	0.580452	0.411712	Not Regulated	✔️							✖️
893	Protein transport protein Sec61 subunit alpha isoform 1	Protein transport protein Sec61 subunit alpha isoform 1 OS=Mus musculus OX=10090 GN=Sec61a1 PE=1 SV=2	P61620	Sec61a1	11	72.224	1.29179	1.49365	1.15626	231630000	191350000	208930000	253380000	164740000	261770000	238340000	139930000	205640000	216020000	151580000	251880000	2.18633e+08	200565000	0.917358	-8.26422	-0.124444	-0.127349	0.599156	0.438486	Not Regulated		✔️					✖️
894	Mitochondrial 2-oxodicarboxylate carrier	Mitochondrial 2-oxodicarboxylate carrier OS=Mus musculus OX=10090 GN=Slc25a21 PE=1 SV=1;tr|B6CI26|B6CI26	Q8BZ09	Slc25a21	12	8.04856	0.936618	1.11235	1.18763	82426000	62369000	81885000	95915000	63026000	65601000	65760000	61314000	80006000	72819000	66350000	67681000	7.52037e+07	6.89883e+07	0.917353	-8.26467	-0.124451	-0.127364	0.5794	0.409881	Not Regulated	✔️						✖️
895	Ragulator complex protein LAMTOR3	Ragulator complex protein LAMTOR3 OS=Mus musculus OX=10090 GN=Lamtor3 PE=1 SV=1	O88653	Lamtor3	3	21.6712	0.34078	0.214958	0.630783	15444000	16253000	13822000	12305000	19591000	19368000	19145000	16190000	9338700	13490000	15136000	15466000	16130500	1.47943e+07	0.917162	-8.28379	-0.124751	-0.128026	0.610054	0.451417	Not Regulated					✔️			✖️
896	Cytochrome P450 2J5	Cytochrome P450 2J5 OS=Mus musculus OX=10090 GN=Cyp2j5 PE=1 SV=1	O54749	Cyp2j5	24	283.394	2.32055	2.1291	0.917498	256080000	214420000	238460000	205980000	178050000	292250000	271820000	240150000	234250000	159910000	182400000	180790000	2.30873e+08	2.11553e+08	0.916318	-8.36823	-0.12608	-0.130947	0.587233	0.422749	Not Regulated		✔️						✖️
897	Isoform B of Ras GTPase-activating protein-binding protein 2	Isoform B of Ras GTPase-activating protein-binding protein 2 OS=Mus musculus OX=10090 GN=G3bp2;sp|P97379|G3BP2	P97379	G3bp2	7	36.7778	0.546432	0.486334	0.890017	16810000	13747000	14963000	10783000	13406000	18673000	19065000	14180000	9861800	13577000	10952000	13344000	1.47303e+07	1.34966e+07	0.916248	-8.37523	-0.12619	-0.131189	0.606673	0.447341	Not Regulated					✔️			✖️
898	Lysosome membrane protein 2	Lysosome membrane protein 2 OS=Mus musculus OX=10090 GN=Scarb2 PE=1 SV=3	O35114	Scarb2	12	56.0035	1.43978	1.57395	1.09319	255570000	403670000	371880000	332900000	324790000	285370000	269510000	343060000	252630000	314180000	301080000	328150000	329030000	301435000	0.916132	-8.38677	-0.126372	-0.131589	0.558639	0.385823	Not Regulated			✔️				✖️
899	Fatty-acid amide hydrolase 1	Fatty-acid amide hydrolase 1 OS=Mus musculus OX=10090 GN=Faah PE=1 SV=1	O08914	Faah	21	0	1.56009	1.43344	0.918817	127710000	129710000	152240000	152910000	119270000	165510000	136340000	156220000	129920000	123510000	107810000	122450000	141225000	129375000	0.916091	-8.39087	-0.126437	-0.131731	0.488823	0.314509	Not Regulated		✔️				✖️
900	Heat shock cognate 71 kDa protein	Heat shock cognate 71 kDa protein OS=Mus musculus OX=10090 GN=Hspa8 PE=1 SV=1;tr|Q504P4|Q504P4	P63017	Hspa8	32	1268.66	4.22533	5.72595	1.35515	822640000	896870000	968370000	921190000	917870000	1059600000	1045000000	679410000	848280000	784920000	915860000	840120000	931090000	852265000	0.915341	-8.46588	-0.127619	-0.134329	0.433417	0.261059	Not Regulated					✔️			✖️
901	Corticosteroid 11-beta-dehydrogenase isozyme 1	Corticosteroid 11-beta-dehydrogenase isozyme 1 OS=Mus musculus OX=10090 GN=Hsd11b1 PE=1 SV=1;sp|P50172|DHI1	Q3TJI8	Hsd11b1	22	335.522	11.0654	11.8494	1.07086	1480200000	1370000000	1472400000	1690900000	1616300000	1409600000	1400600000	1224500000	1354800000	1397000000	1406600000	1482700000	1.50657e+09	1377700000	0.914463	-8.55367	-0.129003	-0.137372	0.351379	0.190705	Not Regulated		✔️				✖️
902	Dehydrogenase/reductase SDR family member 4	Dehydrogenase/reductase SDR family member 4 OS=Mus musculus OX=10090 GN=Dhrs4 PE=1 SV=3;tr|Q9D2U3|Q9D2U3	Q99LB2	Dhrs4	23	193.671	9.35247	9.84553	1.05272	1290900000	1477300000	1510400000	1799600000	1399600000	1308600000	1503900000	952260000	1357900000	1332200000	1403200000	1476000000	1464400000	1.33758e+09	0.913396	-8.66043	-0.130688	-0.141077	0.492769	0.319085	Not Regulated	✔️			✔️				✖️
903	Glutathione peroxidase 1	Glutathione peroxidase 1 OS=Mus musculus OX=10090 GN=Gpx1 PE=1 SV=2;tr|A0A0A6YVV2|A0A0A6YVV2	P11352	Gpx1	16	0	7.039	7.46595	1.06065	1940400000	2048800000	1754200000	2066400000	1849000000	1355000000	1677400000	1421600000	1923700000	1751200000	1705600000	1575900000	1.83563e+09	1675900000	0.912982	-8.70181	-0.131342	-0.142514	0.5089	0.336198	Not Regulated	✔️							✖️
904	Peroxisomal membrane protein 4	Peroxisomal membrane protein 4 OS=Mus musculus OX=10090 GN=Pxmp4 PE=1 SV=3;tr|A2AKD6|A2AKD6	Q9JJW0	Pxmp4	6	102.193	1.28961	1.93253	1.49854	112670000	114610000	166030000	162040000	111460000	140030000	136500000	132110000	124030000	128900000	108080000	106830000	1.34473e+08	1.22742e+08	0.912758	-8.72416	-0.131695	-0.143291	0.571018	0.400033	Not Regulated	✔️			✔️			✖️
905	Tubulin beta-4B chain	Tubulin beta-4B chain OS=Mus musculus OX=10090 GN=Tubb4b PE=1 SV=1;sp|Q9D6F9|TBB4A	P68372	Tubb4b	22	178.416	0.459998	0.626593	1.36216	66530000	51377000	52751000	76681000	49562000	82760000	51226000	42258000	50281000	64005000	59092000	79597000	6.32768e+07	5.77432e+07	0.912548	-8.74517	-0.132027	-0.144021	0.62935	0.479098	Not Regulated					✔️			✖️
906	Glutathione S-transferase P 1	Glutathione S-transferase P 1 OS=Mus musculus OX=10090 GN=Gstp1 PE=1 SV=2;tr|A0A494B908|A0A494B908	P19157	Gstp1	12	6010.92	27.8772	21.7797	0.781273	1358400000	1903100000	2636800000	1576000000	1922800000	1130100000	1607700000	1499500000	1740800000	1494500000	1656400000	1606700000	1.75453e+09	1.60093e+09	0.912455	-8.75446	-0.132174	-0.144344	0.766524	0.655586	Not Regulated					✔️			✖️
907	Argininosuccinate lyase	Argininosuccinate lyase OS=Mus musculus OX=10090 GN=Asl PE=1 SV=1;tr|E0CY49|E0CY49	Q91YI0	Asl	22	598.015	1.2383	1.4316	1.1561	91197000	80195000	140920000	103160000	105110000	59098000	79691000	78764000	132350000	79860000	86431000	71144000	9.66133e+07	88040000	0.911261	-8.87386	-0.134063	-0.148497	0.71566	0.584852	Not Regulated					✔️			✖️
908	SEC14-like protein 4	SEC14-like protein 4 OS=Mus musculus OX=10090 GN=Sec14l4 PE=1 SV=1	Q8R0F9	Sec14l4	13	149.568	0.237291	0.203797	0.858846	14111000	7641000	8199500	8782400	9422800	27193000	6847000	10914000	6080300	5842500	14829000	24148000	1.25583e+07	1.14435e+07	0.911229	-8.87714	-0.134115	-0.148611	0.772197	0.665584	Not Regulated					✔️			✖️
909	Cttn protein	Cttn protein OS=Mus musculus OX=10090 GN=Cttn PE=1 SV=1;sp|Q60598|SRC8	Q921L6	Cttn	8	24.3151	0.193843	0.213786	1.10288	13096000	12083000	12376000	10386000	11940000	13936000	7856300	15123000	10160000	8973700	12087000	12996000	1.23028e+07	1.11993e+07	0.910305	-8.96948	-0.135578	-0.151826	0.488823	0.3147	Not Regulated					✔️			✖️
910	Complement C4-B	Complement C4-B OS=Mus musculus OX=10090 GN=C4b PE=1 SV=3	P01029	C4b	30	0	0.245458	0.246007	1.00223	67605000	53430000	60080000	61125000	50497000	79062000	62234000	74789000	53421000	48688000	42701000	56486000	61966500	56386500	0.909951	-9.00487	-0.136139	-0.15306	0.539398	0.367114	Not Regulated					✔️			✖️
911	S-adenosylmethionine synthase isoform type-1	S-adenosylmethionine synthase isoform type-1 OS=Mus musculus OX=10090 GN=Mat1a PE=1 SV=1	Q91X83	Mat1a	10	2758.01	0.810755	0.940707	1.16028	119410000	98235000	127950000	144000000	128540000	89713000	93946000	81210000	109370000	122510000	107510000	129440000	1.17975e+08	107331000	0.90978	-9.02199	-0.13641	-0.153657	0.559512	0.388087	Not Regulated					✔️			✖️
912	Isoform 2 of Poly(rC)-binding protein 2	Isoform 2 of Poly(rC)-binding protein 2 OS=Mus musculus OX=10090 GN=Pcbp2;tr|A0A2R8VHP9|A0A2R8VHP9	Q61990	Pcbp2	6	0	0.590347	0.83507	1.41454	26240000	24070000	35830000	20341000	27331000	45165000	38664000	31337000	25162000	16835000	23194000	27475000	29829500	2.71112e+07	0.908871	-9.1129	-0.137853	-0.156827	0.701713	0.566047	Not Regulated					✔️			✖️
913	La-related protein 1	La-related protein 1 OS=Mus musculus OX=10090 GN=Larp1 PE=1 SV=1;sp|Q6ZQ58|LARP1	Z4YJT3	Larp1	11	64.5155	0.0781968	0.066565	0.851249	10960000	9311900	9832000	3813300	12674000	9458600	12506000	10965000	3830500	8751200	6915800	7969900	9.34163e+06	8.48973e+06	0.908806	-9.11939	-0.137956	-0.157054	0.772197	0.665858	Not Regulated					✔️			✖️
914	Developmentally-regulated GTP-binding protein 1	Developmentally-regulated GTP-binding protein 1 OS=Mus musculus OX=10090 GN=Drg1 PE=1 SV=1	P32233	Drg1	7	0	0.345388	0.324216	0.9387	70762000	35502000	54515000	47439000	33027000	69605000	72004000	48725000	45131000	34711000	35398000	46172000	5.18083e+07	47023500	0.907644	-9.23564	-0.139802	-0.161114	0.732724	0.609931	Not Regulated					✔️			✖️
915	Tapasin	Tapasin OS=Mus musculus OX=10090 GN=Tapbp PE=1 SV=1;sp|Q9R233-2|TPSN	Q3TCU5	Tapbp	8	33.7002	0.302887	0.263272	0.869209	14078000	10240000	14951000	15249000	11369000	14479000	14526000	5960900	12092000	13191000	12492000	14671000	1.33943e+07	1.21555e+07	0.907509	-9.24906	-0.140016	-0.161582	0.575222	0.405256	Not Regulated		✔️				✖️
916	Glutathione peroxidase	Glutathione peroxidase OS=Mus musculus OX=10090 GN=Gpx4 PE=1 SV=1;sp|O70325-2|GPX4	S4R1E5	Gpx4	4	332.802	0.192173	0.287955	1.49841	21266000	21069000	19767000	21165000	20062000	22722000	18627000	16337000	22888000	19744000	16532000	20226000	21008500	19059000	0.907204	-9.27958	-0.140501	-0.162649	0.333996	0.17641	Not Regulated	✔️							✖️
917	Isoform 2 of Triosephosphate isomerase	Isoform 2 of Triosephosphate isomerase OS=Mus musculus OX=10090 GN=Tpi1;sp|P17751|TPIS	P17751	Tpi1	15	372.465	1.04745	1.20506	1.15047	96963000	80421000	111090000	105530000	123040000	58883000	73135000	70987000	94685000	108980000	85343000	89323000	9.59878e+07	87075500	0.907151	-9.28486	-0.140585	-0.162834	0.675888	0.531688	Not Regulated					✔️			✖️
918	Ubiquinol-cytochrome-c reductase complex assembly factor 1	Ubiquinol-cytochrome-c reductase complex assembly factor 1 OS=Mus musculus OX=10090 GN=Uqcc1 PE=1 SV=1;tr|A6PWX9|A6PWX9	A6PWX7	Uqcc1	3	0	0	0	0	6865500	3837100	7082900	3852200	11175000	7829400	10903000	8130100	8765800	975632	5179300	2911200	6.77368e+06	6.14417e+06	0.907065	-9.29349	-0.140722	-0.163135	0.6136	0.455511	Not Regulated	✔️							✖️
919	60S ribosomal protein L35a	60S ribosomal protein L35a OS=Mus musculus OX=10090 GN=Rpl35a PE=1 SV=2	O55142	Rpl35a	10	614.85	1.27732	1.62754	1.27418	125850000	120710000	117990000	117890000	82517000	159400000	171110000	69279000	75580000	109280000	85692000	146040000	1.20726e+08	1.09497e+08	0.906985	-9.30149	-0.140849	-0.163415	0.58436	0.417765	Not Regulated					✔️			✖️
920	Isoform Cytoplasmic+peroxisomal of Malonyl-CoA decarboxylase, mitochondrial	Isoform Cytoplasmic+peroxisomal of Malonyl-CoA decarboxylase, mitochondrial OS=Mus musculus OX=10090 GN=Mlycd;sp|Q99J39|DCMC	Q99J39	Mlycd	23	63.1918	2.1468	2.72725	1.27038	218410000	239310000	202540000	323750000	211090000	210310000	228380000	219690000	232120000	214390000	208600000	171450000	234235000	2.12438e+08	0.906945	-9.30547	-0.140913	-0.163554	0.521441	0.349687	Not Regulated	✔️			✔️				✖️
921	Glycosyl-phosphatidylinositol-specific phospholipase D	Glycosyl-phosphatidylinositol-specific phospholipase D OS=Mus musculus OX=10090 GN=Gpld1 PE=1 SV=1;sp|O70362|PHLD	Q8VCU2	Gpld1	17	49.5505	0.547752	0.524043	0.956717	74287000	85900000	100150000	86508000	68663000	76022000	71374000	65142000	67681000	75485000	81255000	84555000	8.19217e+07	7.42487e+07	0.906337	-9.36626	-0.14188	-0.165681	0.433417	0.261026	Not Regulated					✔️			✖️
922	Cytochrome P450 2D26	Cytochrome P450 2D26 OS=Mus musculus OX=10090 GN=Cyp2d26 PE=1 SV=1;sp|Q8CIM7|CP2DQ	A0A0R4IZY2	Cyp2d26	34	460.432	5.41317	6.73933	1.24499	1591500000	1439600000	1652300000	1854800000	1311400000	2138400000	1743600000	1422600000	1655900000	1398100000	1291100000	1535700000	1.66467e+09	1.50783e+09	0.905787	-9.42131	-0.142756	-0.167608	0.512211	0.339663	Not Regulated		✔️						✖️
923	4-hydroxyphenylpyruvate dioxygenase	4-hydroxyphenylpyruvate dioxygenase OS=Mus musculus OX=10090 GN=Hpd PE=1 SV=3	P49429	Hpd	21	2165.95	1.04151	0.992682	0.953115	140710000	127410000	169630000	143490000	174790000	92399000	111930000	131550000	141530000	112140000	139190000	131430000	1.41405e+08	1.27962e+08	0.904931	-9.50687	-0.14412	-0.170605	0.606673	0.446987	Not Regulated					✔️			✖️
924	NADH dehydrogenase [ubiquinone] 1 alpha subcomplex subunit 3	NADH dehydrogenase [ubiquinone] 1 alpha subcomplex subunit 3 OS=Mus musculus OX=10090 GN=Ndufa3 PE=1 SV=1;tr|D3Z670|D3Z670	Q9CQ91	Ndufa3	2	362.529	0.485523	0.674413	1.38904	16391000	26302000	23328000	26773000	20341000	15773000	18052000	20645000	34539000	16813000	13599000	12983000	2.14847e+07	19438500	0.904762	-9.52385	-0.14439	-0.1712	0.585366	0.420411	Not Regulated	✔️					✖️
925	Androgen-dependent TFPI-regulating protein	Androgen-dependent TFPI-regulating protein OS=Mus musculus OX=10090 GN=Adtrp PE=3 SV=1	A0A0R4J0W3	Adtrp	2	145.431	0.137128	0.100198	0.73069	2510500	2128700	2667700	2985800	1837500	2452300	2711200	1284420	2632300	975632	2583600	3005600	2.43042e+06	2.19879e+06	0.904698	-9.53024	-0.144492	-0.171425	0.562783	0.390753	Not Regulated					✔️		✖️
926	Sodium-coupled neutral amino acid transporter 3	Sodium-coupled neutral amino acid transporter 3 OS=Mus musculus OX=10090 GN=Slc38a3 PE=1 SV=1;tr|A0A0A6YWF5|A0A0A6YWF5	Q9DCP2	Slc38a3	4	308.814	0.296487	0.556582	1.87726	70782000	50097000	58797000	79503000	62223000	87782000	73382000	59658000	61644000	61416000	53627000	60243000	6.81973e+07	6.16617e+07	0.904165	-9.58346	-0.145341	-0.173291	0.562855	0.391155	Not Regulated					✔️		✖️
927	Aldehyde oxidase 3	Aldehyde oxidase 3 OS=Mus musculus OX=10090 GN=Aox3 PE=1 SV=1	G3X982	Aox3	30	0	0.192636	0.223157	1.15844	57312000	56437000	95503000	50756000	77369000	29194000	39519000	65480000	70983000	47745000	57381000	50247000	6.10952e+07	5.52258e+07	0.903931	-9.60687	-0.145715	-0.174112	0.839921	0.754514	Not Regulated					✔️			✖️
928	Carboxylesterase 1D	Carboxylesterase 1D OS=Mus musculus OX=10090 GN=Ces1d PE=1 SV=1	Q8VCT4	Ces1d	36	210.899	10.2254	11.7032	1.14452	5186000000	4719400000	4589700000	5789600000	5562400000	6147600000	4977500000	4683700000	5078300000	4580500000	4008300000	5588300000	5332450000	4.81943e+09	0.903793	-9.62066	-0.145935	-0.174596	0.389595	0.221282	Not Regulated		✔️						✖️
929	Microsomal signal peptidase 12 kDa subunit	Microsomal signal peptidase 12 kDa subunit OS=Mus musculus OX=10090 GN=Spcs1 PE=1 SV=1;sp|Q9D958|SPCS1	A0A2I3BRW0	Spcs1	2	119.465	0.898397	1.96544	2.18772	34805000	45862000	35994000	56812000	34796000	57956000	47391000	31554000	44114000	35120000	30906000	51516000	4.43708e+07	4.01002e+07	0.903751	-9.62494	-0.146003	-0.174746	0.625469	0.471325	Not Regulated		✔️					✖️
930	Ras-related protein Rab-10	Ras-related protein Rab-10 OS=Mus musculus OX=10090 GN=Rab10 PE=1 SV=1	P61027	Rab10	6	55.0815	0.605415	0.844492	1.3949	34512000	39880000	48510000	44033000	37277000	47207000	41088000	25282000	39415000	36396000	39359000	45538000	4.19032e+07	3.78463e+07	0.903186	-9.68145	-0.146906	-0.17673	0.480436	0.305705	Not Regulated		✔️						✖️
931	Tartrate-resistant acid phosphatase type 5	Tartrate-resistant acid phosphatase type 5 OS=Mus musculus OX=10090 GN=Acp5 PE=1 SV=2	Q05117	Acp5	10	77.881	1.7064	2.36017	1.38312	291210000	403240000	329310000	294660000	330470000	278500000	293290000	311810000	267750000	263160000	294010000	310590000	3.21232e+08	2.90102e+08	0.903092	-9.69083	-0.147056	-0.177059	0.396898	0.227985	Not Regulated			✔️					✖️
932	Dolichyl-diphosphooligosaccharide--protein glycosyltransferase subunit STT3A	Dolichyl-diphosphooligosaccharide--protein glycosyltransferase subunit STT3A OS=Mus musculus OX=10090 GN=Stt3a PE=1 SV=1	P46978	Stt3a	23	39.7492	0.8222	1.00187	1.21852	339390000	315410000	340430000	407930000	246550000	408800000	370980000	272570000	320840000	304640000	231570000	357610000	343085000	3.09702e+08	0.902697	-9.73034	-0.147687	-0.178447	0.537067	0.365192	Not Regulated		✔️					✖️
933	Atlastin-3	Atlastin-3 OS=Mus musculus OX=10090 GN=Atl3 PE=1 SV=1;sp|Q91YH5|ATLA3	E9PYT3	Atl3	14	38.7767	0.870962	0.97957	1.1247	68386000	60945000	67452000	69028000	59471000	84117000	63436000	66712000	66523000	61436000	53629000	57412000	6.82332e+07	6.15247e+07	0.901683	-9.83173	-0.149308	-0.182011	0.373762	0.207751	Not Regulated		✔️					✖️
934	V-type proton ATPase subunit a	V-type proton ATPase subunit a OS=Mus musculus OX=10090 GN=Tcirg1 PE=1 SV=1	Q9JHF5	Tcirg1	7	0	0.19052	0.26034	1.36647	37480000	41501000	47559000	43565000	26426000	35987000	39461000	35400000	32933000	30678000	30997000	39911000	38753000	3.48967e+07	0.900489	-9.95106	-0.151219	-0.186212	0.541086	0.368938	Not Regulated					✔️			✖️
935	Alcohol dehydrogenase iron-containing protein 1 (Fragment)	Alcohol dehydrogenase iron-containing protein 1 (Fragment) OS=Mus musculus OX=10090 GN=Adhfe1 PE=1 SV=1;sp|Q8R0N6|HOT	A0A087WRE7	Adhfe1	21	53.2578	1.93282	2.23057	1.15405	298360000	337510000	280080000	385740000	319050000	263830000	249510000	376000000	263190000	290970000	283950000	232720000	314095000	2.82723e+08	0.90012	-9.98795	-0.15181	-0.187511	0.43937	0.267514	Not Regulated	✔️							✖️
936	Thioredoxin reductase-like selenoprotein T	Thioredoxin reductase-like selenoprotein T OS=Mus musculus OX=10090 GN=Selenot PE=1 SV=2	P62342	Selt	3	97.7572	0.107163	0.170852	1.59431	14343000	11343000	13647000	15417000	10736000	15263000	13537000	11936000	11222000	10346000	9926700	15703000	1.34582e+07	1.21118e+07	0.899958	-10.0042	-0.152071	-0.188084	0.467883	0.293907	Not Regulated		✔️				✖️
937	39S ribosomal protein L27, mitochondrial	39S ribosomal protein L27, mitochondrial OS=Mus musculus OX=10090 GN=Mrpl27 PE=1 SV=1	Q99N92	Mrpl27	2	66.0575	0.232192	0.614023	2.64447	15633000	20470000	11749000	20777000	14080000	10495000	10874000	8470200	14716000	14816000	19214000	15743000	15534000	13972200	0.899459	-10.0541	-0.15287	-0.189842	0.655622	0.508383	Not Regulated	✔️							✖️
938	AP complex subunit beta	AP complex subunit beta OS=Mus musculus OX=10090 GN=Ap1b1 PE=1 SV=1;tr|Q5SVG4|Q5SVG4	Q5SVG5	Ap1b1	6	23.852	0.136526	0.0559263	0.409638	29423000	40059000	31844000	40929000	20668000	41923000	38714000	41036000	10767000	27875000	31227000	34421000	34141000	3.06733e+07	0.898431	-10.1569	-0.15452	-0.19347	0.62422	0.468457	Not Regulated					✔️			✖️
939	Pyrethroid hydrolase Ces2e	Pyrethroid hydrolase Ces2e OS=Mus musculus OX=10090 GN=Ces2e PE=1 SV=1	Q8BK48	Ces2e	24	59.4159	3.05315	3.4219	1.12078	1094000000	911460000	855010000	1208900000	825180000	1204900000	1025400000	942910000	957620000	883660000	771090000	899080000	1016575000	9.13293e+08	0.898402	-10.1598	-0.154566	-0.193571	0.4628	0.287842	Not Regulated		✔️						✖️
940	40S ribosomal protein S13	40S ribosomal protein S13 OS=Mus musculus OX=10090 GN=Rps13 PE=1 SV=2;tr|Q921R2|Q921R2	P62301	Rps13	12	438.705	3.6926	4.34483	1.17663	648230000	622380000	660910000	562380000	604520000	742190000	709550000	441390000	540600000	543540000	446690000	766960000	6.40102e+08	5.74788e+08	0.897964	-10.2036	-0.15527	-0.195118	0.42078	0.248932	Not Regulated					✔️			✖️
941	Acyl-CoA dehydrogenase family member 11	Acyl-CoA dehydrogenase family member 11 OS=Mus musculus OX=10090 GN=Acad11 PE=1 SV=1;sp|Q80XL6|ACD11	A0A0R4J0I6	Acad11	47	224.486	3.09263	3.95053	1.2774	1428300000	1641500000	1971100000	2473300000	1371400000	1883600000	1593800000	1162800000	1631400000	1685200000	1595400000	1999700000	1.79487e+09	1.61138e+09	0.897773	-10.2227	-0.155577	-0.195793	0.575222	0.404896	Not Regulated	✔️			✔️				✖️
942	Transducin beta-like protein 2	Transducin beta-like protein 2 OS=Mus musculus OX=10090 GN=Tbl2 PE=1 SV=2	Q9R099	Tbl2	9	6.12357	0.865167	0.926077	1.0704	66731000	55277000	64115000	70490000	42574000	65836000	64366000	51055000	49761000	50863000	47094000	64550000	6.08372e+07	5.46148e+07	0.897722	-10.2278	-0.15566	-0.195975	0.494953	0.322353	Not Regulated					✔️			✖️
943	Dolichyl-diphosphooligosaccharide--protein glycosyltransferase subunit 1	Dolichyl-diphosphooligosaccharide--protein glycosyltransferase subunit 1 OS=Mus musculus OX=10090 GN=Rpn1 PE=1 SV=1	Q91YQ5	Rpn1	45	50.1453	4.51573	5.25233	1.16312	1415500000	1416800000	1590600000	1748100000	1149900000	1687000000	1514600000	1320800000	1220400000	1375300000	1062800000	1589000000	1.50132e+09	1347150000	0.897312	-10.2688	-0.156318	-0.197421	0.441187	0.269348	Not Regulated		✔️				✖️
944	Signal sequence receptor subunit alpha (Fragment)	Signal sequence receptor subunit alpha (Fragment) OS=Mus musculus OX=10090 GN=Ssr1 PE=1 SV=1;tr|A0A286YCT4|A0A286YCT4	Q9CY50	Ssr1	5	25.7868	0.39265	0.48419	1.23313	313730000	276410000	319130000	193370000	320990000	293390000	252150000	304470000	192530000	242650000	230180000	318250000	286170000	256705000	0.897037	-10.2963	-0.156761	-0.198396	0.517212	0.346002	Not Regulated		✔️				✖️
945	5-hydroxyisourate hydrolase	5-hydroxyisourate hydrolase OS=Mus musculus OX=10090 GN=Urah PE=1 SV=1;tr|A0A1B0GSD0|A0A1B0GSD0	Q9CRB3	Urah	8	445.158	2.73475	3.19228	1.1673	397560000	447570000	517280000	443170000	497610000	511880000	367610000	410000000	398070000	463970000	397310000	487810000	4.69178e+08	420795000	0.896876	-10.3124	-0.157019	-0.198962	0.327473	0.16914	Not Regulated				✔️				✖️
946	Ergosterol biosynthetic protein 28 homolog	Ergosterol biosynthetic protein 28 homolog OS=Mus musculus OX=10090 GN=Erg28 PE=2 SV=1;tr|D3YUR8|D3YUR8	Q9ERY9	ORF11	3	61.9102	1.28228	1.66365	1.29742	6394400	6086100	4354500	3796600	4397500	5929500	5534200	3806800	3875400	5137600	2761100	6619600	5.15977e+06	4622450	0.895864	-10.4136	-0.158648	-0.202544	0.570101	0.399035	Not Regulated		✔️					✖️
947	Eukaryotic translation initiation factor 3 subunit M	Eukaryotic translation initiation factor 3 subunit M OS=Mus musculus OX=10090 GN=Eif3m PE=1 SV=1	Q99JX4	Eif3m	3	76.6119	0	0	0	3145600	4579100	4618300	1401100	4401300	7263000	4716300	6361500	3276800	2520400	3541200	2340500	4.23473e+06	3.79278e+06	0.895637	-10.4363	-0.159014	-0.203349	0.87698	0.809141	Not Regulated					✔️			✖️
948	AP-3 complex subunit beta-1	AP-3 complex subunit beta-1 OS=Mus musculus OX=10090 GN=Ap3b1 PE=1 SV=2	Q9Z1T1	Ap3b1	8	24.0798	0.0444615	0.0072915	0.163996	4066700	4445500	5306100	1635300	4686400	6396300	4482400	6751000	2993400	975632	4564900	3984600	4.42272e+06	3.95866e+06	0.895073	-10.4927	-0.159922	-0.205346	0.702208	0.567286	Not Regulated					✔️			✖️
949	Alpha-N-acetylglucosaminidase	Alpha-N-acetylglucosaminidase OS=Mus musculus OX=10090 GN=Naglu PE=1 SV=1	O88325	Naglu	23	7.45296	0.935748	0.874702	0.934762	209990000	238090000	244980000	190300000	201840000	215090000	181100000	201160000	173590000	193730000	192170000	221860000	216715000	193935000	0.894885	-10.5115	-0.160226	-0.206013	0.291339	0.139882	Not Regulated					✔️			✖️
950	Signal sequence receptor subunit delta	Signal sequence receptor subunit delta OS=Mus musculus OX=10090 GN=Ssr4 PE=1 SV=1;sp|Q62186|SSRD	Q9D8L3	Ssr4	6	119.798	4.06607	5.29407	1.30201	507830000	471460000	388500000	530110000	421690000	505300000	450770000	325860000	385250000	415710000	338190000	611150000	470815000	421155000	0.894523	-10.5477	-0.160809	-0.207295	0.428948	0.256085	Not Regulated		✔️				✖️
951	Mitochondrial import inner membrane translocase subunit TIM14	Mitochondrial import inner membrane translocase subunit TIM14 OS=Mus musculus OX=10090 GN=Dnajc19 PE=1 SV=1	G3X8S1	Dnajc19	3	95.0324	0.254983	0.563427	2.20966	14816000	10099000	11582000	16490000	12055000	11724000	11468000	13140000	1065374	15857000	14805000	12309000	1.27943e+07	11440729	0.894203	-10.5797	-0.161326	-0.208431	0.543516	0.37229	Not Regulated	✔️					✖️
952	Isoform 3 of Heterogeneous nuclear ribonucleoproteins A2/B1	Isoform 3 of Heterogeneous nuclear ribonucleoproteins A2/B1 OS=Mus musculus OX=10090 GN=Hnrnpa2b1;sp|O88569-2|ROA2	O88569	Hnrnpa2b1	10	295.558	0.33476	0.344102	1.02791	14955000	10272000	2057800	12973000	13616000	15565000	21257000	6676300	1065374	7456800	10233000	15399000	1.15731e+07	1.03479e+07	0.894132	-10.5868	-0.16144	-0.208681	0.721328	0.591659	Not Regulated					✔️			✖️
953	Isoform 2 of 17-beta-hydroxysteroid dehydrogenase 13	Isoform 2 of 17-beta-hydroxysteroid dehydrogenase 13 OS=Mus musculus OX=10090 GN=Hsd17b13;sp|Q8VCR2|DHB13	Q8VCR2	Hsd17b13	15	275.71	3.2139	4.5294	1.40932	312200000	259200000	250660000	189270000	152210000	288120000	270790000	200120000	232130000	195360000	172330000	226780000	2.41943e+08	2.16252e+08	0.893811	-10.6189	-0.161958	-0.209821	0.626287	0.472353	Not Regulated		✔️						✖️
954	Ras-related protein Rab-2A	Ras-related protein Rab-2A OS=Mus musculus OX=10090 GN=Rab2a PE=1 SV=1	P53994	Rab2a	12	89.2272	1.20777	1.49282	1.23601	62016000	63738000	50038000	65938000	60013000	65526000	61619000	45993000	57729000	45566000	57862000	59106000	61211500	5.46458e+07	0.892738	-10.7262	-0.163691	-0.213631	0.330612	0.172009	Not Regulated		✔️						✖️
955	Adrenodoxin, mitochondrial	Adrenodoxin, mitochondrial OS=Mus musculus OX=10090 GN=Fdx1 PE=1 SV=1;tr|A0A1L1STP5|A0A1L1STP5	P46656	Fdx1	4	103.834	3.36678	3.00313	0.891989	336120000	399300000	262240000	365520000	406390000	169820000	209620000	195460000	285540000	401600000	389300000	249200000	3.23232e+08	2.88453e+08	0.892404	-10.7596	-0.164231	-0.214817	0.677097	0.533483	Not Regulated	✔️							✖️
956	Poly(rC)-binding protein 1	Poly(rC)-binding protein 1 OS=Mus musculus OX=10090 GN=Pcbp1 PE=1 SV=1	P60335	Pcbp1	10	166.928	0.356523	0.380247	1.06654	18233000	16569000	23559000	10946000	11302000	29955000	29912000	11098000	7684600	14571000	14853000	20542000	1.84273e+07	1.64434e+07	0.892339	-10.7661	-0.164336	-0.215048	0.694423	0.554499	Not Regulated					✔️			✖️
957	Aldehyde dehydrogenase	Aldehyde dehydrogenase OS=Mus musculus OX=10090 GN=Aldh3a2 PE=1 SV=1;tr|B1ATI0|B1ATI0	B1ATI0	Aldh3a2	27	220.863	5.54513	7.02272	1.26646	2094600000	1471500000	2044900000	3243700000	1739300000	1956900000	2104800000	1551300000	2170600000	1692500000	1904700000	1775400000	2.09182e+09	1866550000	0.892311	-10.7689	-0.164382	-0.21515	0.620649	0.465003	Not Regulated		✔️				✖️
958	Vitamin K epoxide reductase complex subunit 1	Vitamin K epoxide reductase complex subunit 1 OS=Mus musculus OX=10090 GN=Vkorc1 PE=1 SV=1	Q9CRC0	Vkorc1	2	261.798	0.364915	0.402873	1.10402	18045000	29761000	30061000	32365000	26042000	36239000	27601000	17572000	25445000	24353000	23794000	35089000	2.87522e+07	2.56423e+07	0.89184	-10.816	-0.165143	-0.216823	0.577593	0.407882	Not Regulated		✔️					✖️
959	Cytochrome P450 CYP2D22	Cytochrome P450 CYP2D22 OS=Mus musculus OX=10090 GN=Cyp2d22 PE=1 SV=1	Q9JKY7	Cyp2d22	15	78.204	2.03575	2.31383	1.1366	290840000	312160000	326420000	304400000	272140000	415230000	276030000	337980000	276510000	261110000	240240000	319730000	3.20198e+08	2.85267e+08	0.890906	-10.9094	-0.166655	-0.220146	0.388251	0.220141	Not Regulated					✔️			✖️
960	F-actin-capping protein subunit alpha-2	F-actin-capping protein subunit alpha-2 OS=Mus musculus OX=10090 GN=Capza2 PE=1 SV=3;tr|A0A0N4SVM0|A0A0N4SVM0	P47754	Capza2	7	59.6449	0.29911	0.32802	1.09665	36428000	29132000	33620000	34384000	27249000	46751000	30978000	26372000	27626000	29697000	30156000	40063000	34594000	3.08153e+07	0.890771	-10.9229	-0.166873	-0.220627	0.474849	0.300669	Not Regulated					✔️			✖️
961	D-dopachrome decarboxylase	D-dopachrome decarboxylase OS=Mus musculus OX=10090 GN=Ddt PE=1 SV=3;tr|G3UYJ7|G3UYJ7	O35215	Ddt	9	753.886	4.12878	5.3353	1.29222	171370000	133450000	228950000	198910000	262990000	108820000	122550000	123110000	210760000	166490000	196090000	164690000	1.84082e+08	1.63948e+08	0.890628	-10.9372	-0.167105	-0.221135	0.700985	0.563816	Not Regulated					✔️			✖️
962	Kynurenine/alpha-aminoadipate aminotransferase, mitochondrial	Kynurenine/alpha-aminoadipate aminotransferase, mitochondrial OS=Mus musculus OX=10090 GN=Aadat PE=1 SV=1;tr|Q3UNS8|Q3UNS8	Q9WVM8	Aadat	17	85.6829	2.3488	2.68633	1.1437	254580000	367440000	341090000	326980000	259190000	239670000	229340000	294600000	218840000	307870000	318770000	223230000	2.98158e+08	2.65442e+08	0.890271	-10.9729	-0.167684	-0.222408	0.467723	0.293239	Not Regulated	✔️							✖️
963	Basigin	Basigin OS=Mus musculus OX=10090 GN=Bsg PE=1 SV=1;sp|P18572-2|BASI	K3W4Q8	Bsg	7	282.513	0.424707	0.691192	1.62746	103180000	79799000	71290000	98972000	100970000	82032000	81610000	64107000	83172000	73519000	79204000	95269000	8.93738e+07	7.94802e+07	0.8893	-11.07	-0.169258	-0.225868	0.393863	0.22531	Not Regulated		✔️				✖️
964	Lon protease homolog 2, peroxisomal	Lon protease homolog 2, peroxisomal OS=Mus musculus OX=10090 GN=Lonp2 PE=1 SV=1;sp|Q9DBN5-3|LONP2	Q9DBN5	Lonp2	38	202.963	1.9701	2.52642	1.28238	420130000	477730000	621600000	654310000	418220000	595980000	467600000	470650000	434260000	471490000	454950000	535630000	5.31328e+08	472430000	0.889149	-11.0851	-0.169503	-0.226408	0.467353	0.292445	Not Regulated				✔️				✖️
965	DDRGK domain-containing protein 1	DDRGK domain-containing protein 1 OS=Mus musculus OX=10090 GN=Ddrgk1 PE=1 SV=2	Q80WW9	Ddrgk1	9	93.0288	0.569802	0.501067	0.87937	19156000	19153000	16782000	15285000	18566000	17442000	21859000	14541000	14094000	15529000	12740000	15736000	1.77307e+07	1.57498e+07	0.888282	-11.1718	-0.17091	-0.229501	0.333996	0.176224	Not Regulated		✔️						✖️
966	39S ribosomal protein L42, mitochondrial	39S ribosomal protein L42, mitochondrial OS=Mus musculus OX=10090 GN=Mrpl42 PE=1 SV=1	Q9CPV3	Mrpl42	2	0	0.142577	0.252548	1.77132	5809700	7643800	4370300	7035300	6542900	3422600	5860100	4638200	6731100	975632	8109200	4619300	5804100	5.15559e+06	0.888267	-11.1733	-0.170935	-0.229556	0.58712	0.422302	Not Regulated	✔️							✖️
967	Pyridoxal phosphate homeostasis protein (Fragment)	Pyridoxal phosphate homeostasis protein (Fragment) OS=Mus musculus OX=10090 GN=Plpbp PE=1 SV=1;sp|Q9Z2Y8|PLPHP	A0A1B0GRP7	Prosc	8	0	0.36977	0.396002	1.07094	32450000	32231000	34418000	34351000	43652000	27122000	25050000	36630000	32434000	29618000	33184000	24164000	3.40373e+07	30180000	0.886673	-11.3327	-0.173525	-0.23525	0.405891	0.234723	Not Regulated					✔️			✖️
968	Haloacid dehalogenase-like hydrolase domain-containing protein 2	Haloacid dehalogenase-like hydrolase domain-containing protein 2 OS=Mus musculus OX=10090 GN=Hdhd2 PE=1 SV=2	Q3UGR5	Hdhd2	3	0	0.292688	0.31029	1.06014	4348600	5168000	3943900	6694300	4480400	4153500	4383200	4991900	4125600	3361700	4637900	3994900	4.79812e+06	4249200	0.885597	-11.4403	-0.175277	-0.239101	0.46161	0.286527	Not Regulated					✔️			✖️
969	Sigma non-opioid intracellular receptor 1	Sigma non-opioid intracellular receptor 1 OS=Mus musculus OX=10090 GN=Sigmar1 PE=1 SV=1;sp|O55242-2|SGMR1	O55242	Sigmar1	4	115.858	0.489592	0.630785	1.28839	58224000	41023000	55861000	72655000	48293000	65491000	58242000	34224000	50734000	49224000	53404000	56607000	56924500	5.04058e+07	0.885486	-11.4514	-0.175459	-0.239501	0.497032	0.324016	Not Regulated		✔️				✖️
970	Protein-glucosylgalactosylhydroxylysine glucosidase	Protein-glucosylgalactosylhydroxylysine glucosidase OS=Mus musculus OX=10090 GN=Pgghg PE=1 SV=1;sp|Q8BP56-3|PGGHG	Q8BP56	Athl1	10	14.8004	0.136541	0.149679	1.09622	20152000	27030000	13120000	21423000	21822000	21203000	18812000	18167000	17684000	17294000	20133000	18337000	2.07917e+07	18404500	0.885186	-11.4814	-0.175947	-0.240574	0.516279	0.343971	Not Regulated					✔️			✖️
971	Heat shock protein HSP 90-alpha	Heat shock protein HSP 90-alpha OS=Mus musculus OX=10090 GN=Hsp90aa1 PE=1 SV=4	P07901	Hsp90aa1	16	250.013	0.565893	0.87641	1.54872	30399000	19579000	33544000	30252000	24930000	27127000	35481000	18696000	26191000	23245000	22590000	20551000	27638500	24459000	0.884961	-11.5039	-0.176314	-0.241381	0.47226	0.298146	Not Regulated					✔️			✖️
972	Mitochondrial amidoxime reducing component 2	Mitochondrial amidoxime reducing component 2 OS=Mus musculus OX=10090 GN=Mtarc2 PE=1 SV=1	Q922Q1	Mtarc2	20	431.596	7.25642	8.61683	1.18748	1313100000	1420300000	1372700000	1840100000	1455700000	1217000000	1156800000	1291300000	1358500000	1343000000	1252800000	1219800000	1.43648e+09	1.27037e+09	0.884359	-11.5641	-0.177296	-0.24354	0.309773	0.153051	Not Regulated	✔️			✔️				✖️
973	Aminopeptidase N	Aminopeptidase N OS=Mus musculus OX=10090 GN=Anpep PE=1 SV=4	P97449	Anpep	7	76.6996	0.0883372	0.105976	1.19968	3255100	4157000	1926500	886950	3843400	4019800	2937300	1284420	3183500	3167500	2664900	2755800	3.01479e+06	2665570	0.884164	-11.5836	-0.177614	-0.244239	0.922778	0.877876	Not Regulated					✔️	✖️
974	Peroxisome biogenesis factor 10	Peroxisome biogenesis factor 10 OS=Mus musculus OX=10090 GN=Pex10 PE=2 SV=1	B1AUE5	Pex10	3	3.80364	0.124831	0.084755	0.678955	3015300	839980	2939600	4986000	2641600	3506700	2866000	2345200	2642400	2773200	2555900	2661300	2.9882e+06	2.64067e+06	0.883699	-11.6301	-0.178373	-0.245907	0.98913	0.985103	Not Regulated				✔️				✖️
975	Solute carrier family 2, facilitated glucose transporter member 2	Solute carrier family 2, facilitated glucose transporter member 2 OS=Mus musculus OX=10090 GN=Slc2a2 PE=1 SV=3	P14246	Slc2a2	7	97.1042	0.43106	0.50478	1.17102	106170000	62881000	78190000	85224000	54343000	115340000	90471000	64678000	71712000	65532000	64461000	86654000	8.36913e+07	73918000	0.883222	-11.6778	-0.179153	-0.247621	0.618154	0.462362	Not Regulated					✔️		✖️
976	Cytochrome P450 2A12	Cytochrome P450 2A12 OS=Mus musculus OX=10090 GN=Cyp2a12 PE=1 SV=2	P56593	Cyp2a12	39	0	5.68857	6.27728	1.10349	794770000	760800000	834730000	806170000	599710000	929870000	714480000	857650000	645260000	649340000	580130000	726590000	787675000	695575000	0.883074	-11.6926	-0.179394	-0.248153	0.350302	0.189465	Not Regulated		✔️						✖️
977	UMP-CMP kinase	UMP-CMP kinase OS=Mus musculus OX=10090 GN=Cmpk1 PE=1 SV=1;sp|Q9DBP5|KCY	A0A0R4J093	Cmpk1	7	59.1818	0.135348	0.289597	2.13964	5810100	4693300	7592900	1548200	10088000	3434000	963076	1284420	6106300	9625700	7314100	3979400	5527750	4.87883e+06	0.882607	-11.7393	-0.180156	-0.249828	0.674557	0.530219	Not Regulated					✔️			✖️
978	Acidic leucine-rich nuclear phosphoprotein 32 family member A (Fragment)	Acidic leucine-rich nuclear phosphoprotein 32 family member A (Fragment) OS=Mus musculus OX=10090 GN=Anp32a PE=1 SV=1;tr|D3Z7M9|D3Z7M9	D3YYE1	Anp32a	11	234.155	0.876422	1.11412	1.27121	51605000	52452000	69109000	71410000	71697000	79958000	90224000	58578000	48021000	48733000	47051000	56944000	66038500	58258500	0.88219	-11.781	-0.180839	-0.251328	0.450549	0.277804	Not Regulated		✔️						✖️
979	Stomatin	Stomatin OS=Mus musculus OX=10090 GN=Stom PE=1 SV=3	P54116	Stom	5	31.9091	0.527168	0.401675	0.761948	17248000	22161000	19321000	20131000	13267000	21871000	11416000	20639000	10695000	18468000	19810000	19522000	1.89998e+07	1.67583e+07	0.882025	-11.7975	-0.181108	-0.25192	0.49054	0.316724	Not Regulated	✔️							✖️
980	Glutathione S-transferase A3	Glutathione S-transferase A3 OS=Mus musculus OX=10090 GN=Gsta3 PE=1 SV=2	P30115	Gsta3	15	1433.25	1.52957	2.18662	1.42957	820000000	542650000	780100000	920120000	830410000	815730000	661000000	461820000	746920000	690510000	685990000	906800000	784835000	6.92173e+08	0.881935	-11.8065	-0.181256	-0.252246	0.451207	0.278833	Not Regulated					✔️			✖️
981	Guanine nucleotide-binding protein G(i) subunit alpha-2	Guanine nucleotide-binding protein G(i) subunit alpha-2 OS=Mus musculus OX=10090 GN=Gnai2 PE=1 SV=5;tr|A0A0A6YWA9|A0A0A6YWA9	P08752	Gnai2	9	52.7472	0.265427	0.346256	1.30453	15740000	13795000	13171000	17351000	12770000	21136000	18788000	10011000	19373000	7999800	13893000	12676000	15660500	1.37901e+07	0.880568	-11.9432	-0.183494	-0.257165	0.493174	0.319656	Not Regulated					✔️			✖️
982	Quinone oxidoreductase-like protein 2	Quinone oxidoreductase-like protein 2 OS=Mus musculus OX=10090 GN=Cryzl2 PE=1 SV=1	Q3UNZ8	BC026585	9	14.5705	0.700925	0.955277	1.36288	57779000	58291000	58137000	89529000	55762000	57257000	50627000	48187000	58317000	67057000	63189000	44352000	62792500	5.52882e+07	0.88049	-11.951	-0.183622	-0.257446	0.428111	0.254516	Not Regulated	✔️							✖️
983	Peroxisomal acyl-coenzyme A oxidase 3	Peroxisomal acyl-coenzyme A oxidase 3 OS=Mus musculus OX=10090 GN=Acox3 PE=1 SV=2;tr|Q3TAW3|Q3TAW3	Q3TAW3	Acox3	12	11.7053	0.439182	0.404187	0.920318	32940000	38687000	42811000	33026000	34668000	37334000	31443000	30887000	30477000	30583000	29788000	40002000	3.65777e+07	3.21967e+07	0.880227	-11.9773	-0.184052	-0.258392	0.259715	0.11333	Not Regulated				✔️				✖️
984	Ras-related protein Rab-7a	Ras-related protein Rab-7a OS=Mus musculus OX=10090 GN=Rab7a PE=1 SV=2	P51150	Rab7a	15	179.85	1.91228	1.85967	0.972485	261200000	298370000	255120000	299280000	344100000	257660000	264410000	365830000	236510000	216940000	196000000	229630000	285955000	2.51553e+08	0.879696	-12.0304	-0.184924	-0.260309	0.355039	0.193356	Not Regulated			✔️					✖️
985	Hypoxia up-regulated protein 1	Hypoxia up-regulated protein 1 OS=Mus musculus OX=10090 GN=Hyou1 PE=1 SV=1	Q9JKR6	Hyou1	50	143.266	2.32205	2.34648	1.01052	655610000	711820000	739700000	607680000	656630000	899270000	716190000	808620000	509060000	555010000	484920000	680390000	711785000	6.25698e+08	0.879055	-12.0945	-0.185974	-0.262618	0.373398	0.207081	Not Regulated		✔️						✖️
986	Malectin	Malectin OS=Mus musculus OX=10090 GN=Mlec PE=1 SV=2	Q6ZQI3	Mlec	12	48.5011	1.12992	1.37741	1.21903	150020000	135580000	135310000	149880000	130290000	142200000	134420000	110730000	109690000	121410000	109820000	155070000	1.40547e+08	1.23523e+08	0.878878	-12.1122	-0.186266	-0.263259	0.239204	0.0968189	Not Regulated		✔️				✖️
987	N-acetylgalactosamine-6-sulfatase	N-acetylgalactosamine-6-sulfatase OS=Mus musculus OX=10090 GN=Galns PE=1 SV=2;tr|Q8CC47|Q8CC47	Q571E4	Galns	16	2.28876	0.422625	0.359398	0.850395	59466000	63829000	57855000	33018000	67417000	49226000	50909000	65008000	37249000	36441000	55107000	45966000	5.51352e+07	4.84467e+07	0.878689	-12.1311	-0.186575	-0.26394	0.548689	0.377887	Not Regulated			✔️					✖️
988	60S ribosomal protein L27a	60S ribosomal protein L27a OS=Mus musculus OX=10090 GN=Rpl27a PE=1 SV=5	P14115	Rpl27a	7	173.754	1.99497	2.334	1.16994	307220000	252410000	255900000	280040000	203860000	293330000	252070000	180550000	201490000	265260000	160680000	339280000	265460000	2.33222e+08	0.878557	-12.1443	-0.186793	-0.264417	0.417	0.245179	Not Regulated					✔️			✖️
989	40S ribosomal protein S17	40S ribosomal protein S17 OS=Mus musculus OX=10090 GN=Rps17 PE=1 SV=2	P63276	Rps17	11	774.675	13.8174	20.4351	1.47893	370710000	364350000	415270000	247300000	364670000	515430000	423090000	386170000	257060000	298570000	235340000	400290000	3.79622e+08	333420000	0.878295	-12.1705	-0.187222	-0.26536	0.523434	0.351351	Not Regulated					✔️			✖️
990	Ras-related protein Rab-5A	Ras-related protein Rab-5A OS=Mus musculus OX=10090 GN=Rab5a PE=1 SV=1	Q9CQD1	Rab5a	4	59.3173	0.71807	1.24905	1.73946	13272000	15552000	14729000	11316000	15871000	12546000	14335000	1284420	14585000	14952000	12600000	15388000	13881000	1.21907e+07	0.878232	-12.1768	-0.187326	-0.26559	0.515717	0.343275	Not Regulated					✔️			✖️
991	Phosphatidylethanolamine-binding protein 1	Phosphatidylethanolamine-binding protein 1 OS=Mus musculus OX=10090 GN=Pebp1 PE=1 SV=3;tr|D3Z1V4|D3Z1V4	P70296	Pebp1	9	202.005	0.244263	0.442883	1.81314	10125000	6318000	10099000	10436000	11498000	5106900	8111300	6296900	7490900	9904000	8023600	7215900	8.93048e+06	7.84043e+06	0.877941	-12.2059	-0.187805	-0.266643	0.649063	0.500868	Not Regulated					✔️			✖️
992	Very long-chain acyl-CoA synthetase	Very long-chain acyl-CoA synthetase OS=Mus musculus OX=10090 GN=Slc27a2 PE=1 SV=2;tr|A2ANX6|A2ANX6	O35488	Slc27a2	46	658.752	9.63262	10.1341	1.05207	1469300000	1376000000	1625400000	1770200000	1335900000	1884300000	1633900000	1298800000	1459900000	1311100000	1208500000	1387800000	1576850000	1.38333e+09	0.877276	-12.2724	-0.188897	-0.269043	0.298986	0.14511	Not Regulated		✔️		✔️			✖️
993	Dolichyl-diphosphooligosaccharide--protein glycosyltransferase 48 kDa subunit	Dolichyl-diphosphooligosaccharide--protein glycosyltransferase 48 kDa subunit OS=Mus musculus OX=10090 GN=Ddost PE=1 SV=2	O54734	Ddost	17	41.468	2.15045	1.94008	0.902176	791190000	734630000	730360000	866490000	620630000	875980000	788490000	602750000	652300000	629200000	548020000	831150000	769880000	6.75318e+08	0.877173	-12.2827	-0.189066	-0.269415	0.320788	0.163096	Not Regulated		✔️				✖️
[truncated: 607 more rows]
